# Supplementary material for: Human cytomegalovirus infection and its association with gestational diabetes mellitus during pregnancy
Source: PeerJ. 2022 Feb 15;10:e12934. doi: 10.7717/peerj.12934 (PMC8855711; doi:10.7717/peerj.12934)
Supplement: Supplemental Information 1 [file peerj-10-12934-s001.xlsx]

## Sheet: Sheet1
GDM	Age	BMI	TNF-alpha	IL-6	IL-1beta	Marry	PFC	TC	HCMV	DZBJ
1	29	25.51	6.73	117.46	128.18	1	0	2	0	2
1	32	28.15	10.61	163.88	122.24	1	0	1	1	1
1	34	25.54	7.24	175.05	134.12	1	0	2	0	2
1	36	26.17	10.93	129.2	122.09	1	0	2	0	2
1	34	30.24	7.35	127.96	120.34	1	1	2	0	2
1	34	31.76	10.42	152.08	104.82	1	0	1	0	2
1	27	30.84	10.29	141.49	123.04	1	0	2	0	2
1	33	28.12	7.64	166.7	132.15	1	0	2	0	2
1	33	27.77	5.44	156.26	128.51	1	1	2	0	2
1	39	26.43	8.59	114.37	125.93	1	0	2	0	2
1	27	23.32	2.34	135.63	119.32	1	0	2	0	2
1	35	27.09	8.8	149.34	113.56	1	0	1	0	2
1	38	29.2	5.26	174.06	104.02	1	0	2	0	2
1	37	26.89	13.14	103.23	111.8	1	0	2	1	1
1	34	34.74	7.98	85.61	109	1	0	2	1	1
1	37	26.79	10.06	148.41	124.71	1	1	2	0	2
1	30	30.83	10.33	134.05	136.27	1	0	2	0	2
1	26	24.53	5.93	123.71	134.95	1	1	1	1	1
1	33	31.05	7.38	121.66	112.84	1	0	2	0	2
1	34	28.98	7.87	126.31	127.64	1	0	1	0	2
1	36	29.03	3.3	133.34	128.3	1	1	1	0	2
1	36	29.09	8.48	151.78	132.95	1	1	1	0	2
1	32	22.31	14.19	136.77	122.32	1	0	1	1	1
1	34	31.92	6.6	146.73	110.82	1	0	2	0	2
1	35	26.03	2.94	110.4	127.12	1	1	2	0	2
1	32	28.54	4.74	112.71	112.72	1	0	1	0	2
1	38	30.82	8.5	200.11	128.83	1	1	2	0	2
1	28	25.09	10.12	153.98	96.92	1	0	1	0	2
1	28	24.45	9.22	136.52	125.53	1	0	2	1	1
1	38	29.02	6.04	200.15	117.38	1	0	2	0	2
1	34	33.4	7.32	162.03	110.74	1	1	1	0	2
1	38	24.98	12.83	126.54	119.71	1	0	2	1	1
1	29	28.91	11.53	128.18	113.64	1	1	2	1	1
1	35	33.99	5.94	202.83	132.03	1	0	1	0	2
1	34	27.56	10.22	158.32	107.19	1	0	2	1	1
1	31	31.6	11.56	100.64	113.33	1	0	1	0	2
1	33	31.41	9.7	137.82	140.34	1	0	2	0	2
1	40	31.96	14.01	121.07	119.82	1	0	2	1	1
1	38	36.36	6.44	90.71	116.72	1	0	2	0	2
1	35	30.15	6.02	96.82	133	1	0	1	0	2
1	34	31.26	7.16	178.54	118.4	1	1	2	0	2
1	33	31.88	8.12	70.98	123	1	0	2	0	2
1	32	25.38	8.94	108.96	127.03	1	0	2	0	2
1	35	25.65	3.05	187.75	115.67	1	0	2	1	1
1	33	21.66	8.81	111.26	120.69	1	0	2	0	2
1	33	23.92	14.36	175.26	126	1	0	2	1	1
1	31	25.66	9.11	110.71	107.85	1	1	2	0	2
1	32	30.65	7.44	99.63	116.57	1	0	2	0	2
1	35	32.15	8.57	199.95	123.43	1	1	1	0	2
1	38	25.23	7.88	146.71	130.55	1	0	1	0	2
1	26	31.9	8.82	151.66	115.09	1	0	2	0	2
1	34	24.27	5.68	64.33	123.29	1	0	1	0	2
1	38	24.26	8.2	191.37	112.35	1	0	1	0	2
1	35	30.8	10.06	111.43	111.26	1	0	2	1	1
1	35	27.78	6.42	126.24	123.07	1	1	2	0	2
1	37	23.78	5.83	48.9	110.84	1	0	2	0	2
1	31	33.83	4.87	165.12	114.98	1	0	1	0	2
1	34	26.46	10.3	207.43	124.25	1	0	2	1	1
1	29	38.08	11.54	167.42	138.29	1	0	2	1	1
1	31	27.6	10.84	141.67	133.34	1	0	2	1	1
1	32	34.86	10.39	129.64	118.54	1	0	1	0	2
1	40	28	10.14	129.71	120.39	1	0	1	1	1
1	32	29.49	5.68	207.08	113.84	1	0	2	0	2
1	34	24.27	2.49	175.86	125.34	1	0	2	1	1
1	32	26.6	6.33	115.2	122.08	1	0	1	0	2
1	34	31.7	6.35	99.74	93.31	1	0	2	0	2
1	33	17.85	11.6	95.1	130.04	1	0	2	1	1
1	27	20.85	7.46	166.35	119.05	1	1	2	0	2
1	30	30.83	10.94	60.45	116.38	1	0	2	0	2
1	32	26.12	7.35	162.25	128.33	1	0	1	0	2
1	30	24.83	8.55	186.62	121.76	1	0	1	0	2
1	27	28.39	8.15	103.99	133.15	1	0	1	0	2
1	30	26.62	7.03	123.18	127.64	1	0	2	0	2
1	32	26.95	10.42	133.87	110.28	1	1	2	0	2
1	36	16.95	8.13	172.67	130.18	1	1	2	0	2
1	40	26.57	9.12	161.69	119.2	1	0	1	0	2
1	34	24.47	7.83	116.75	121.3	1	0	2	1	1
1	32	23.47	7.27	159.15	118.09	1	0	2	0	2
1	31	35.16	4.24	119.15	114.34	1	1	1	0	2
1	35	28.63	6.97	158.69	120.2	1	0	1	0	2
1	30	29.85	7.32	101.77	112.97	1	1	2	0	2
1	38	24.14	3.49	59.61	140.75	1	0	1	0	2
1	26	26.91	9.4	128.06	132.58	1	0	1	0	2
1	33	32.83	4	121.07	158.26	1	0	2	1	1
1	37	25.13	6.75	175.63	113.17	1	0	2	0	2
1	31	33.25	5.55	190.67	114.6	1	0	2	0	2
1	36	30.16	9.87	128.09	129.11	1	0	2	0	2
1	32	35.64	8.64	95.18	105.29	1	0	2	0	2
1	28	25.95	7.5	121.57	122.87	1	0	1	0	2
1	31	34.73	5.82	142.11	120.22	1	0	1	0	2
1	33	31.1	11.8	170.71	128.76	1	1	1	1	1
1	32	27.65	5.64	158.81	117.45	1	0	2	0	2
1	32	24.31	7.25	144.06	130.58	1	0	1	0	2
1	39	24.48	12.23	136.49	138.1	1	0	2	1	1
1	37	25.53	7.92	162.22	132.91	1	0	1	0	2
1	34	24.69	9.94	150.78	116.05	1	0	2	0	2
1	33	24.2	6.97	178.77	111.03	1	0	2	0	2
1	28	25.71	6.56	82.35	137.98	1	1	1	0	2
1	30	27.7	7.98	133.14	120.71	1	1	2	0	2
1	28	24.52	9.71	144.14	119.12	1	0	2	0	2
1	30	24.13	7.78	140.33	123.63	1	1	2	0	2
1	37	33.18	6.18	236.32	121.69	1	0	2	1	1
1	36	27.37	6.89	128.43	107.07	1	1	2	0	2
1	35	33.64	7.08	159.76	123.57	1	1	1	0	2
1	41	29	3.23	121.23	119.19	1	0	1	1	1
1	33	22.72	6.1	118.2	121.67	1	0	2	1	1
1	33	31.59	4.13	153.5	145.75	1	0	2	1	1
1	27	28.42	7.2	176.62	127.7	1	1	1	0	2
1	32	31.3	5.22	176.1	125.65	1	1	1	0	2
1	35	30.1	5.51	121.6	124.47	1	1	1	0	2
1	32	25.35	7.73	126.22	119.64	1	0	1	0	2
1	34	24.4	10.88	164.44	127.37	1	1	2	0	2
1	33	31.88	3.36	163.4	132.62	1	1	2	0	2
1	37	29.18	3.14	103.94	118.49	1	1	2	0	2
1	33	21.23	2.14	165.02	110.02	1	0	2	0	2
1	33	30.38	3.92	126.58	112.69	1	0	1	0	2
1	35	25.83	10.37	227.32	124.77	1	0	1	1	1
1	34	30.48	0.65	163.33	139.4	1	1	1	0	2
1	36	31.52	3.42	136.39	121.91	1	0	2	0	2
1	33	23.65	2.41	124.8	130.11	1	0	2	0	2
1	30	27.82	6.38	137.5	115.29	1	0	2	0	2
1	31	22.6	4.76	119.01	117.94	1	1	2	0	2
1	41	29.91	6.43	160.62	121.48	1	1	1	0	2
1	38	26.57	5.44	182.17	132.66	1	1	1	0	2
1	35	29.87	4.07	133.36	109.79	1	1	2	0	2
1	32	33.33	8.14	98.39	129.1	1	0	2	1	1
1	33	27	6.13	170.92	111.55	0	1	1	0	2
1	35	30.89	1.18	72.77	104.32	1	1	2	0	2
1	25	20.78	1.16	96.94	127.99	1	1	1	0	2
1	28	30.22	4.5	112.21	111.16	1	0	1	1	1
1	32	35.96	3.63	128.32	122.63	1	0	1	1	1
1	32	24.86	0.16	115.22	132.91	1	0	2	0	2
1	31	20.03	6.52	150.73	122.57	1	0	2	0	2
1	27	26.81	1	152.29	94.71	1	0	2	0	2
1	35	34.73	4.68	130.09	118.8	1	1	2	0	2
1	37	31.88	2.59	89.2	123	1	1	1	0	2
1	29	24.28	6.71	193.97	141.65	1	1	2	1	1
1	35	31.27	3.73	117.11	121.43	1	0	2	1	1
1	32	29.57	3.04	158.85	114.49	1	0	1	0	2
1	36	31.71	4.73	131.7	117.38	1	0	2	1	1
1	37	24.48	4.29	105.94	123.94	1	0	2	0	2
1	31	19.09	3.97	98.63	120.87	1	1	2	0	2
1	34	28.05	8.47	76.73	104.73	1	1	2	0	2
1	29	22.28	7.9	139.13	142.09	1	0	1	1	1
1	31	28.84	5.27	129.55	114.51	1	1	2	0	2
1	35	27.58	3.03	107.09	138.29	1	1	1	0	2
1	36	22.6	1.74	126.94	111.56	1	1	1	0	2
1	33	25.75	2.94	152.27	122.88	1	0	1	1	1
1	31	29.46	7.82	155.86	135.41	1	0	1	1	1
1	29	26.46	2.74	141.29	132.08	1	0	1	1	1
1	30	28.11	7.68	135.14	108.23	1	0	2	1	1
1	32	28.5	0.39	91.48	98.16	1	1	2	0	2
1	31	30.22	4.8	160.59	125.72	1	0	2	1	1
1	29	33.34	4.15	133.83	135.22	1	1	2	0	2
1	25	33.95	3.76	154.46	109.27	1	1	2	1	1
1	33	22.02	7.11	148.33	112.63	1	0	2	1	1
1	31	19.81	2.59	69.27	122.57	1	0	1	0	2
1	29	28.01	4.5	44.5	137.83	1	0	2	0	2
1	39	24.74	2.81	123.75	128.48	1	0	2	0	2
1	29	40.12	4	202.17	114.74	1	0	2	0	2
1	33	34.69	4.87	138.76	121.8	1	0	2	1	1
1	31	26.92	1.93	104.11	130.23	1	0	1	1	1
1	31	30.95	2.55	168.45	110.57	1	1	2	0	2
1	31	28.34	4.49	155.34	114.81	1	0	1	1	1
1	35	34.45	1.93	123.76	109.25	0	0	2	1	1
1	30	21.39	1.18	146.21	127.77	1	0	2	0	2
1	39	27.99	2.59	100.89	125.89	1	0	2	0	2
1	36	21.39	2.48	149.38	106.68	1	0	2	0	2
1	27	29.7	0.99	167.68	121.96	1	0	2	0	2
1	37	28.36	5.37	149.95	119.76	1	0	2	0	2
1	34	29.79	2.34	213.44	139.01	1	1	1	0	2
1	36	26.63	4.31	125.71	112.15	1	0	1	1	1
1	32	24.32	4.9	85.29	119.44	1	0	2	0	2
1	34	29.6	1.88	195.65	127.64	1	0	2	1	1
1	30	28.74	6.09	136.87	121.59	1	0	1	0	2
1	32	17.93	3.58	85.47	121.75	1	1	2	0	2
1	40	24.23	3.28	88.59	124.55	1	0	2	0	2
1	38	25.15	5.28	115.18	130.32	1	0	2	0	2
1	24	25.78	1.5	84.75	114.55	1	0	1	0	2
1	41	32.24	0.39	103.88	124.19	1	0	2	0	2
1	29	32.54	2.38	87.03	122.97	1	1	2	0	2
1	31	30.19	1.3	67.49	120.52	1	1	2	0	2
1	40	25.47	0.39	178.86	118.93	1	0	2	0	2
1	35	25.75	2.32	121.93	126.5	1	1	2	0	2
1	28	23.76	6.07	135.26	122.97	1	0	2	0	2
1	38	28.25	1.76	135.54	133.78	1	1	1	0	2
1	35	35.36	6.42	89.17	110.32	1	0	2	0	2
1	38	22.93	4.12	132.16	125.69	1	0	2	0	2
1	41	34.35	5.86	112.81	119.92	1	0	2	0	2
1	37	23.82	3.5	142.29	121.93	1	1	2	0	2
1	36	26.63	2.36	113.2	125.83	1	0	2	0	2
1	31	28.24	2.42	163.84	130.48	1	0	2	1	1
1	33	26.24	6.35	104.67	118.13	1	1	1	1	1
1	34	23.09	8.03	207.11	113.08	1	1	2	1	1
1	34	27.04	7.14	229.33	146.29	1	0	2	1	1
1	33	24.45	5.76	130.32	110.57	1	1	2	0	2
1	30	22.9	5.32	117.25	104.63	1	0	1	0	2
1	33	24.28	1.28	116.15	122.87	1	0	1	1	1
1	34	20.52	3.61	134.08	123.53	1	0	2	0	2
1	35	33.35	6.91	123.97	114.08	1	0	2	0	2
1	30	25.13	3.36	141.44	112.8	1	0	2	0	2
1	33	20.53	1.43	146.46	139.05	1	0	2	1	1
1	35	30.73	6.53	93.98	114.62	1	0	2	0	2
1	32	16.81	3.54	139.57	122.94	1	0	1	0	2
1	37	29.8	4.96	105.14	123.14	1	0	2	0	2
1	37	28.54	3.59	83.05	119.17	1	0	2	0	2
1	33	27.63	7.39	154.35	114.95	1	0	2	1	1
1	34	19.29	5.82	122.86	114.8	1	0	1	0	2
1	36	28.61	3.02	150.97	121.71	1	0	2	0	2
1	35	19.5	1.92	142.91	123.28	1	0	2	0	2
1	35	28.04	3.49	184.66	119.97	1	0	2	0	2
1	33	25.49	2.21	180.22	137.53	1	0	1	0	2
1	35	24.14	4.13	97.39	121.73	1	0	2	0	2
1	36	19.78	6.74	154.95	133.4	1	0	2	1	1
1	31	28.3	7.3	134.42	124.13	1	0	1	0	2
1	35	25.63	1.11	144.88	129.67	1	1	1	0	2
1	38	26.81	0.92	114.37	109.6	1	0	1	0	2
1	30	28.21	5.72	124.59	122.38	1	0	2	1	1
1	33	27.41	5.62	134.98	130.52	1	1	2	0	2
1	39	30.1	4.11	124.61	115.56	1	0	2	0	2
1	33	32.78	5.41	139.72	122.02	1	0	2	0	2
1	32	26.18	5.19	145.94	124.76	1	0	2	0	2
1	28	23.23	2.72	117.34	112.59	1	0	2	0	2
1	35	28.26	5.1	46.74	110.67	1	0	2	0	2
1	30	20.82	8.2	101.51	102.82	1	0	2	0	2
1	33	28.23	1.75	114.81	128.48	1	0	1	0	2
1	30	22.1	4.36	105.82	132	1	0	2	0	2
1	29	29.83	4.73	104.89	128.15	1	0	1	1	1
1	35	31.23	3.01	110.08	117.65	1	1	2	0	2
1	33	23.47	2.48	185.59	110.25	1	0	2	0	2
1	30	29.57	3.01	93.82	120.43	1	0	2	0	2
1	30	25.58	4.27	164.45	111.48	1	0	2	0	2
1	38	24.97	2.51	103.81	125.69	1	0	1	0	2
1	32	28.94	7.55	106.76	123.7	1	1	2	0	2
1	34	24.61	6	142.19	112.33	1	1	1	0	2
1	29	34.9	8.43	111.51	108.44	1	1	2	1	1
1	36	33.04	2.14	131.36	113.85	1	0	2	0	2
1	31	29.79	2.12	79.05	122.06	1	0	1	0	2
1	34	30.3	2.54	128.92	108.87	1	0	2	1	1
1	35	24.42	1.95	73.93	121.44	1	0	2	0	2
1	36	25.85	3.6	117.34	139.34	1	0	1	1	1
1	34	24.12	2.69	147.37	111.62	1	0	2	1	1
1	36	33.35	1.97	40.23	131.84	1	0	2	0	2
1	36	30.38	1.7	158.6	111.19	1	0	2	0	2
1	30	27.93	3.25	138.32	117.04	1	0	1	1	1
1	40	27.94	3.79	74.48	126.57	1	1	2	1	1
1	38	27.56	4.71	146.49	128.18	1	0	2	0	2
1	32	20.61	9.92	129.4	129.49	1	0	1	1	1
1	35	20.5	6.26	121.03	114.74	1	1	1	0	2
1	32	29.63	2.08	130.88	129.23	1	1	1	0	2
1	37	28.43	2.08	42.7	122.15	1	0	2	0	2
1	39	31.42	5.55	164.7	129.62	1	1	2	1	1
1	32	34.08	7.34	50.83	122.23	1	0	1	0	2
1	30	22.85	4.34	74.41	112.75	1	1	2	0	2
1	35	27.41	3.53	84.56	124.22	1	0	1	1	1
1	34	25.05	3.8	162.16	129.78	1	1	1	0	2
1	41	24.66	0.93	129.41	120.1	1	0	1	0	2
1	32	29.87	3.06	145.99	127.06	1	1	2	0	2
1	37	23.06	3.29	135.03	121.71	1	1	2	0	2
1	30	29.41	3.44	68.22	119.55	1	0	2	0	2
1	35	29	7.09	73.04	120.94	1	0	2	0	2
1	31	27.89	3.11	142.95	111.36	1	1	1	0	2
1	30	30.24	3.61	83.54	122.61	1	0	1	0	2
1	35	28.24	5.69	93	134.33	1	1	2	0	2
1	32	21.6	6.35	72.04	122.49	1	0	2	1	1
1	31	21.36	1.38	78.62	131.35	1	1	1	0	2
1	30	33.02	8.39	112.14	132.67	1	0	1	0	2
1	32	21.74	2.05	96.5	126.93	1	0	2	1	1
1	43	29.13	6.2	132.17	116.82	1	0	1	0	2
1	32	25.07	5.55	135.47	139.99	1	1	2	1	1
1	40	29.54	4.16	26.28	118.35	1	1	2	0	2
1	38	25.86	3.55	120.84	114.16	1	0	2	0	2
1	30	32.22	2.07	88.25	113.68	1	0	2	0	2
1	31	30.53	2.37	190.05	117.6	1	0	2	0	2
1	36	22.98	3.16	131.02	128.93	1	1	2	0	2
1	36	32.87	1.57	204.75	123.98	1	0	2	0	2
1	32	26.03	3.68	178.01	129.98	1	0	2	0	2
1	37	24.37	1.76	83.09	102.03	1	0	2	0	2
1	33	28.29	5.51	73.74	116.37	1	0	1	0	2
1	31	31.02	3.68	117.78	131.8	1	1	2	0	2
1	37	38.15	6.17	191.43	130.41	1	1	1	0	2
1	34	30.67	3.15	102.4	99.42	1	0	2	0	2
1	29	28.9	0.59	127.52	112.42	1	0	2	0	2
1	32	26	7.01	237.93	142.74	1	1	2	1	1
1	36	31.25	5.63	183.48	135.21	1	0	2	1	1
1	39	27.3	4.87	113.63	115.91	1	0	2	1	1
1	36	22.55	3.36	95.68	116.96	1	0	2	0	2
1	35	34.56	6.31	165.02	136.32	1	0	2	1	1
1	29	31.55	4.9	128.19	118.26	1	1	1	0	2
1	37	19.63	1.54	128.66	127.61	1	0	2	0	2
1	23	27.94	4.5	130.9	110.33	1	0	2	0	2
1	34	34.14	0.66	101.19	130.86	1	0	2	0	2
1	36	33.87	0.57	175.87	135.66	1	0	2	0	2
1	41	29.43	4.83	143.77	127.52	1	0	2	1	1
1	34	30.63	2.96	173.38	125.19	1	0	2	0	2
1	35	17.55	3.87	172.7	130.05	1	0	1	0	2
1	31	31.17	1.55	210.83	115.98	1	0	1	0	2
1	31	27.39	1.12	138.63	112.44	1	0	2	0	2
1	33	26.64	1.19	117.02	130.5	1	0	1	0	2
1	38	29.33	2.79	126.93	115.1	1	1	2	1	1
1	32	26.32	4.46	194.09	135.09	1	1	1	0	2
1	29	28.5	6.66	129.83	130.15	1	0	2	0	2
1	33	31.45	7.99	94.73	111.92	1	0	1	0	2
1	32	27.58	2.84	104.59	138.19	1	0	1	0	2
1	32	34.43	2.86	127.53	134.39	1	0	2	0	2
1	29	29.32	6.01	149.61	135.72	1	0	2	0	2
1	41	22.05	0.7	136.7	109.04	1	1	2	0	2
1	29	35.42	1.18	94.71	133.08	1	0	1	0	2
1	30	32.05	8.91	254.74	130.09	1	0	2	1	1
1	32	29.27	4.17	145.59	121.29	1	0	1	0	2
1	36	23.95	7.12	107.92	126.26	1	0	2	1	1
1	32	22.05	2.45	177.6	102.87	1	0	2	0	2
1	32	26.31	4.52	97.02	104.82	1	0	2	0	2
1	31	31.4	7.79	146.55	115.69	1	0	2	1	1
1	34	34.54	5.3	127.76	125.46	1	0	1	0	2
1	33	26.16	2.92	82.81	124.41	1	1	1	0	2
1	36	24	6.14	110.12	127.85	1	0	1	0	2
1	30	28.06	1.25	84.63	121.29	1	0	1	0	2
1	32	30.01	3.95	19.45	104.9	1	1	1	0	2
1	35	32.26	0.54	108.83	126.09	1	0	1	0	2
1	37	34.43	3.46	129.1	117.29	1	1	2	0	2
1	34	34.87	3.4	152.7	130.66	1	1	1	0	2
1	23	29.63	2.7	139.32	121.82	1	0	2	0	2
1	35	30.69	4.88	79.6	116.88	1	1	2	0	2
1	33	20.86	6.47	45.22	119.5	1	0	1	0	2
1	34	27.76	4.37	175.07	128.49	1	1	1	0	2
1	35	23.46	2.89	175.5	143.16	1	0	1	1	1
1	27	26.79	4.7	98.81	113.27	1	0	2	1	1
1	31	26.58	0.1	117.39	113.24	1	0	1	0	2
1	37	22.91	2.32	154.82	117.28	1	0	2	0	2
1	37	30.8	4.2	110.27	131.6	1	1	2	0	2
1	32	21.18	3.95	125.32	121.67	1	1	2	1	1
1	34	25.83	5.82	135.83	110.75	1	0	2	0	2
1	38	28.56	3.38	95.99	138.85	1	0	1	1	1
1	25	27.36	4.16	124.13	140.36	1	0	2	1	1
1	30	20.91	4.92	147.75	129.41	1	0	1	0	2
1	35	19.89	3.14	146.24	114.33	1	1	1	1	1
1	33	27.51	5.86	113.2	103.31	1	0	2	0	2
1	31	26.42	3.88	86.02	123.81	1	0	1	1	1
1	32	25.45	2.67	129.32	118.13	1	0	1	0	2
1	37	29.9	3.44	108.02	116.89	1	1	2	0	2
1	32	30.68	4.83	150.08	103.16	1	1	2	0	2
1	26	24.62	3.28	103.17	105.54	1	0	2	0	2
1	36	29.86	3.55	126.94	115.93	1	0	2	0	2
1	40	28.69	2.82	152.85	126.79	1	0	2	0	2
1	37	31.95	2.89	110.95	106.58	1	0	1	0	2
1	39	20.29	4.38	172.66	127.96	1	0	1	1	1
1	28	31.07	2.06	132.7	125.93	1	0	2	0	2
1	31	25.46	0.77	132.02	113.36	1	0	1	0	2
1	35	25.65	0.5	133.06	131.13	1	1	2	0	2
1	29	27.67	2.31	95.68	118.51	1	0	2	0	2
1	30	20.92	6.4	165.98	128.98	1	0	2	0	2
1	33	32.15	0.16	97.17	117.33	1	0	2	0	2
1	39	27.69	3.81	32.75	132.83	1	0	2	0	2
1	31	21.04	3.38	95.33	113.68	1	0	1	1	1
1	33	22.51	3.37	123.98	127.35	1	0	1	1	1
1	34	24.2	3.86	157.72	127.94	1	0	2	0	2
1	35	23.48	2.59	207.69	126.13	1	0	2	1	1
1	38	26.23	4.63	175.63	120.16	1	1	1	1	1
1	27	25.56	2.66	95.05	136.52	1	0	2	1	1
1	37	23.41	0.34	113.5	99.91	1	0	1	0	2
1	38	26.78	6.63	90.59	110.28	1	0	2	0	2
1	32	26.51	3.77	61.09	128.24	1	0	2	0	2
1	34	20.79	3.59	134.35	117.95	1	1	1	0	2
1	35	25.19	6.59	87.98	146.89	1	1	2	1	1
1	38	32.36	1.55	115.25	116.75	1	0	1	0	2
1	39	25.35	4.39	95.03	130.39	1	0	2	1	1
1	31	33.24	5.72	158.71	125.97	1	1	2	0	2
1	27	34.42	4.71	124.03	132.2	1	0	2	0	2
1	33	26.5	4.11	122.87	131.6	1	1	1	0	2
1	37	25.28	2.81	84.53	106.23	1	0	1	0	2
1	34	30.8	5.26	140.35	111.5	1	0	2	0	2
1	28	29.38	2.23	197.72	133.36	1	0	1	0	2
1	37	34.8	4.87	125.42	111.07	1	0	2	0	2
1	39	27.31	4.53	164.78	114.58	1	0	1	1	1
1	35	23.96	4.35	121.49	114.8	1	0	1	0	2
1	35	22.19	3.57	113.9	122.79	1	1	2	0	2
1	31	32.9	5.31	66.21	98.03	1	0	2	0	2
1	24	30.82	2.29	180.47	139.95	1	0	1	1	1
1	34	20.5	4.23	86.13	125.66	1	1	1	1	1
1	34	35.92	2.97	166.48	111.5	1	0	2	1	1
1	37	24.77	10.63	55.8	122.44	1	0	2	0	2
1	31	28.53	6.44	92.25	113.07	1	0	2	0	2
1	37	23.16	3.3	149.84	102.66	1	0	2	0	2
1	30	27.3	5.85	218.02	122.9	1	0	2	0	2
1	29	30.24	6.9	126.82	107.13	1	1	2	0	2
1	37	27.7	6.83	56.51	133.39	1	0	1	0	2
1	31	33.84	1.5	176.67	128.95	1	1	1	0	2
1	33	26.9	4.52	161.31	108.09	1	1	1	1	1
1	31	32.04	1.64	102.73	98.9	1	0	1	0	2
1	30	26.3	2.08	183.76	120.73	1	0	2	1	1
1	27	33.45	2.82	133.91	125.06	1	1	2	0	2
1	34	27.95	2.9	101.59	115.01	1	0	2	0	2
1	26	22.69	8	118.93	105.49	1	0	2	0	2
1	37	21.68	2.53	132.29	109.96	1	0	2	0	2
1	35	17.6	2.28	240.45	128.28	1	0	2	1	1
1	35	27.29	6.65	107.78	117.84	1	1	2	1	1
1	31	31	5.26	11.16	126.59	1	0	2	0	2
1	29	25.49	3.38	160.36	115.79	1	0	1	1	1
1	33	26.8	4.25	90.84	129.67	1	0	1	0	2
1	43	29.3	0.63	37.5	106.14	1	1	2	0	2
1	36	24.98	3.78	78.49	114.04	1	1	2	0	2
1	32	22.11	6.82	70.84	132.09	1	0	2	0	2
1	36	33.91	3.64	195.23	138.63	1	0	2	1	1
1	31	20.56	2.99	109.58	111.44	1	0	2	0	2
1	43	23.78	5.52	42.48	125.57	1	1	1	0	2
1	39	23.76	2.73	103.68	121.75	1	0	2	1	1
1	30	25.63	2.09	66.12	126.13	1	0	2	0	2
1	25	29.12	4.82	131.15	116.72	1	0	2	0	2
1	38	37.98	4.53	112.81	120.86	1	0	1	1	1
1	34	28.54	6.3	197.16	122.03	1	0	1	1	1
1	32	26.37	5	143.39	109.25	1	0	1	0	2
1	35	27.16	1.01	147.97	112.18	1	0	1	0	2
1	35	23.64	6.02	190.77	116.87	1	0	2	0	2
1	27	27.91	3.58	172.97	121.26	1	0	2	0	2
0	36	27.8	3.58	81.75	74.27	1	0	1	0	4
0	21	25.71	4.57	131.17	84.08	1	0	2	0	4
0	23	21.71	1.82	189.44	96.64	1	0	1	0	4
0	34	27.34	2.62	144.24	75.1	1	0	1	0	4
0	23	25.66	6.34	142.87	72.88	1	0	1	0	4
0	28	24.65	1.49	62.67	73.33	1	0	1	1	3
0	24	28.79	3.83	65.26	95.77	1	0	1	1	3
0	27	26.27	1.17	71.76	86.57	1	0	2	0	4
0	28	26.28	4.49	57.27	90.75	1	1	2	1	3
0	30	16.82	7.06	107.65	93.14	1	0	1	1	3
0	33	27.76	4.1	72.33	79.98	1	0	1	0	4
0	36	27.51	3.19	51.8	77.99	1	1	1	1	3
0	31	21.71	3.31	134.54	90.49	1	0	1	1	3
0	22	27.34	2.28	47.86	87.36	1	0	2	0	4
0	33	24.03	0.32	152.65	72.81	1	1	1	0	4
0	32	33.39	3.75	79.21	85.54	1	0	1	0	4
0	34	26.38	0.35	54.76	82.71	1	0	2	0	4
0	30	24.96	5.86	110.4	74.72	1	0	1	0	4
0	26	29.07	4.29	178.32	84.96	1	0	1	0	4
0	29	26.56	2.71	90.86	97.56	1	1	2	0	4
0	31	27.11	8.09	53.19	83.98	1	0	1	0	4
0	29	28.65	1.91	212.22	77.7	1	1	1	0	4
0	29	21.64	2.02	158.99	80.62	1	0	2	0	4
0	28	15.24	3.08	64.23	81.52	1	0	2	0	4
0	30	20.62	4.69	134.83	99.12	1	1	2	1	3
0	16	24.49	9.34	131.21	76.23	1	0	1	0	4
0	29	21.18	7.28	163.41	83.07	1	0	2	0	4
0	30	25.44	7.11	181.48	92.47	1	0	2	1	3
0	28	21.1	6.34	129.89	86.11	1	1	2	0	4
0	33	28.68	6.48	56.55	108.04	1	0	1	0	4
0	34	29.36	2.66	24.07	85.36	1	0	1	0	4
0	24	20.9	5.13	129.17	76.69	1	1	1	0	4
0	30	20.5	8.16	85.78	58.09	1	0	1	0	4
0	29	25.97	1.95	54.22	55.6	1	0	1	1	3
0	33	26.46	5.36	93.03	68.37	1	0	1	0	4
0	23	22.83	5.53	123.25	84.84	1	1	1	0	4
0	25	32.49	2.89	143.79	85.94	1	0	2	1	3
0	27	14.86	8.76	112.23	82.06	1	0	2	0	4
0	20	25.22	6.81	130.28	79.78	1	0	1	0	4
0	32	21.59	2.75	148.49	94.57	1	0	1	0	4
0	38	29.64	7.32	141.62	92.03	1	0	1	0	4
0	30	28.03	4.51	126.72	91.36	1	1	2	0	4
0	25	31.62	3.26	72.27	65.74	1	0	1	0	4
0	25	26.79	5.61	88.21	79.44	1	0	2	0	4
0	39	26.47	7.64	106.76	93.86	1	0	1	0	4
0	36	24.89	8.08	90.46	85.25	1	1	1	0	4
0	27	22.49	1.9	163.14	81.37	1	1	2	0	4
0	25	27.77	5.67	46.7	84.25	1	0	1	0	4
0	41	16.41	1.77	82.89	76.42	1	1	2	0	4
0	32	26.57	2.29	191.56	93.79	1	0	1	0	4
0	27	28.84	4.73	51.76	98.99	1	1	1	0	4
0	31	24.02	2.98	116.55	82.34	1	1	1	1	3
0	26	23.26	2.48	117.95	88.48	1	0	2	0	4
0	25	27.51	4.62	77.06	80.4	1	0	2	0	4
0	27	30.68	3	97.52	78.78	1	0	1	0	4
0	25	22.09	1.49	144.88	91.18	1	1	1	0	4
0	31	20.87	3.28	65.61	86.76	1	1	1	0	4
0	26	17.21	1.89	161.06	69.28	1	0	2	0	4
0	35	26.97	2.42	98.91	77.99	1	0	1	0	4
0	30	22.04	1.5	83.21	91.47	1	1	1	0	4
0	28	27.02	4.86	119.28	94.34	1	0	1	0	4
0	24	23.08	1.02	105.09	85.85	1	0	2	0	4
0	27	23.35	7.52	114.17	71.49	1	0	1	0	4
0	27	26.99	6.65	87.01	76.23	1	0	1	0	4
0	27	31.02	2.6	194.49	71.3	1	0	1	0	4
0	30	23.7	4.08	107.54	69.73	1	1	2	0	4
0	32	30.16	2.26	88.5	97.62	1	0	1	0	4
0	23	21.61	7.78	142.62	100.5	1	1	1	0	4
0	31	29.85	4.96	105.45	80.45	1	0	1	0	4
0	30	24.78	7.41	122.85	64.93	1	1	2	0	4
0	22	27.44	3.13	104.94	94.91	1	0	1	0	4
0	28	23.61	5.16	108.4	61.84	1	0	2	0	4
0	33	25.56	5.12	79.32	105.9	1	1	1	0	4
0	30	25.62	4.31	116.82	98.56	1	0	1	0	4
0	34	34.74	6.36	92.87	78.32	1	0	1	0	4
0	28	22.7	3.79	122.74	75.76	1	0	1	0	4
0	25	27.55	2.69	144.89	101.92	1	1	1	0	4
0	37	28.16	4.2	120.38	77.06	1	0	1	1	3
0	27	26.34	0.71	96.3	101.22	1	0	1	0	4
0	31	21.39	2.41	76.02	86.26	1	1	2	0	4
0	29	17.27	9.45	95.02	48.92	1	0	2	0	4
0	30	21.09	7.17	91.45	93.1	1	0	2	1	3
0	27	33.35	1.79	123.64	76.3	1	0	2	0	4
0	27	28.33	4.56	148.69	96.04	1	1	2	0	4
0	36	21.31	5.83	117.08	84.18	1	1	2	0	4
0	35	22.39	3.46	102.2	103.26	1	0	1	0	4
0	27	27.24	2.28	126.87	100.82	1	0	1	0	4
0	34	29.13	1.03	116.1	87.37	1	0	2	0	4
0	27	24.44	7.88	55.36	91.52	1	1	1	0	4
0	30	16.34	4.15	63.27	84.31	1	0	1	0	4
0	25	22.96	6.04	136.23	113.09	1	1	2	0	4
0	29	25.94	3.34	103.73	91.43	1	0	2	0	4
0	31	22.28	3.7	184.97	83.3	1	0	1	0	4
0	27	28.16	4.53	163.97	71.92	1	0	2	0	4
0	27	19.49	3.23	126.89	77.38	1	0	1	0	4
0	31	25.11	6.39	126.29	83.73	1	1	2	1	3
0	24	33.14	3.8	133.76	81.55	1	1	1	1	3
0	31	27.1	8.8	65.68	107.65	1	0	1	1	3
0	29	30.43	4.81	78.74	69.13	1	1	2	0	4
0	32	23.54	4.06	157.28	79.89	1	1	1	0	4
0	32	30.54	3.87	194.18	88.07	1	0	1	1	3
0	29	24.35	7.81	57.65	106.88	1	0	1	0	4
0	32	23.48	7.09	173.53	81.36	1	0	2	0	4
0	28	23.51	1.4	150.16	103.02	1	0	1	0	4
0	31	27.91	2.5	153	84.76	1	0	1	0	4
0	24	32.68	7.59	102.89	95.75	1	0	1	0	4
0	30	26.21	6.12	124.84	96.3	1	0	1	0	4
0	27	20.08	4.83	190.66	97.12	1	0	2	0	4
0	27	23.07	7.41	124.83	87.96	1	1	1	0	4
0	28	21.63	1.6	80.36	81.46	1	1	1	0	4
0	28	22.87	4.17	169.06	73.51	1	0	2	0	4
0	33	20.18	3.98	94.75	82.05	1	0	1	1	3
0	30	23.21	4.13	54.28	85.39	1	0	2	0	4
0	27	26.21	4.55	105.49	82.81	1	1	1	0	4
0	30	17.48	2.71	86.1	64.56	1	1	1	0	4
0	31	25.33	4.75	84.23	73.77	1	0	1	1	3
0	36	29.52	1.63	154.04	85.53	1	1	1	1	3
0	31	30.68	1.77	154.79	72.11	1	1	1	0	4
0	32	17.81	4.46	98.73	79.34	1	0	1	0	4
0	31	19.36	1.73	100.96	76.23	1	0	2	0	4
0	33	29.6	6.75	117.88	75.87	1	1	1	0	4
0	33	17.68	1.02	129.52	82.32	1	1	1	0	4
0	23	22.8	3.1	52.63	72.14	1	0	2	0	4
0	27	20.42	3.77	144.09	97.27	1	0	1	0	4
0	29	22.21	4.61	149.44	97.78	1	1	1	0	4
0	30	23.27	5.87	104.89	80.5	1	0	1	0	4
0	25	23.55	3.5	72.79	79.01	1	0	2	0	4
0	26	30.23	3.94	35.05	85.54	1	0	2	0	4
0	32	23.25	5.5	139.64	102.97	1	0	2	0	4
0	33	25.31	2.83	76.64	87.79	1	0	2	0	4
0	26	23.58	2.29	190.69	82.94	1	0	1	1	3
0	22	24.6	0.05	57.85	84.85	1	0	1	0	4
0	38	27.64	3.28	123.95	82.22	1	1	1	0	4
0	34	27.53	9.18	71.69	96.05	1	0	1	0	4
0	27	33.17	1.07	82.57	80.93	1	0	1	0	4
0	33	25.81	0.73	66.87	82.84	1	0	1	0	4
0	28	23.63	2.3	39.31	57.27	1	1	1	0	4
0	33	22.3	5.7	160.71	81.42	1	1	1	0	4
0	35	26.4	3.31	210.9	97.92	1	0	2	1	3
0	32	31.67	2.31	154.24	71.28	1	0	1	0	4
0	30	24.24	6.02	69.53	71.26	1	1	1	1	3
0	25	26.6	4.67	176.88	74.26	1	1	1	0	4
0	30	23.43	3.03	100.75	73.55	1	0	1	0	4
0	37	32.57	7.52	109.82	82.56	1	0	2	0	4
0	36	25.42	2.64	119.5	79.96	1	0	2	0	4
0	33	26.98	8.61	34.37	101.15	1	0	2	0	4
0	32	30.77	5.46	103.34	96.31	1	1	1	1	3
0	28	26.95	1.16	126.94	80.68	1	0	1	0	4
0	31	20.67	5.23	80.97	78.67	1	1	1	0	4
0	29	26.3	5.58	61.74	81.86	1	0	2	0	4
0	24	24.29	2.71	60.62	81.3	1	0	1	0	4
0	27	25.03	7.7	67.43	92.56	1	1	2	0	4
0	32	32.18	5.09	120.6	65.26	1	0	1	1	3
0	31	26.62	5.72	116.97	82.19	1	1	1	0	4
0	28	25.8	8.31	112.5	72.6	1	0	2	1	3
0	37	27.22	2.99	148.48	81.16	1	0	1	0	4
0	25	30.93	3.64	14.81	79.97	1	0	1	0	4
0	29	33.03	6.2	94.32	73.87	1	1	1	1	3
0	27	21.68	3.72	150.1	108.01	1	0	2	1	3
0	32	25.48	5.18	79.48	84.02	1	0	2	0	4
0	32	21.86	2.27	117.2	102.39	1	0	1	0	4
0	23	20.93	4.95	171.18	95.54	1	0	1	1	3
0	31	31.67	6.55	41.41	76.53	1	1	2	0	4
0	25	28.07	4.66	186.77	81.18	1	1	1	1	3
0	36	13.54	0.74	46.04	84.59	1	0	1	0	4
0	27	28.66	4.67	58.95	63.29	1	0	1	0	4
0	25	26.61	4.76	129.38	60.96	1	0	2	0	4
0	29	21.41	10.34	205.1	92.23	1	0	1	0	4
0	28	28.08	11.04	124.96	108.02	1	0	1	1	3
0	28	19.09	5.53	169.78	78.45	1	1	2	0	4
0	32	23.69	8.74	131.55	82.63	1	1	2	0	4
0	25	26.49	2.08	98.99	78.92	1	0	1	0	4
0	29	25.08	1.85	99.5	75.98	1	1	2	0	4
0	32	27.93	5.84	61.92	71.96	1	0	2	0	4
0	32	23.83	6.32	152.19	73.56	1	0	2	1	3
0	22	28.25	2.56	106.39	97.91	1	0	1	0	4
0	30	25.63	5.49	81.95	100.36	1	1	2	0	4
0	30	24.32	6.61	135.83	79.72	1	0	1	0	4
0	28	33.81	5.52	69.11	110.19	1	0	1	0	4
0	22	27.61	6.94	195.95	94.89	1	1	2	1	3
0	35	27.93	7.23	60.66	63.61	1	1	2	1	3
0	25	27.61	5.33	162.75	86.35	1	1	1	0	4
0	25	23.95	3.8	59.64	59.03	1	0	1	0	4
0	29	23.83	4.99	114.87	80.26	1	0	1	0	4
0	34	21.95	5.68	111.74	76.71	1	0	2	0	4
0	22	26.31	0.17	87.92	72.97	1	1	2	0	4
0	31	23.29	0.07	108.4	85.02	1	0	2	0	4
0	35	25.68	7.11	110.91	78.97	1	0	1	0	4
0	23	28.67	4.36	100.73	92.75	1	0	1	0	4
0	30	30.22	7.1	140.33	76.89	1	0	2	0	4
0	30	26.34	3.07	123.95	88.05	1	1	1	1	3
0	26	32.29	3.96	137.84	84.42	1	1	2	0	4
0	24	23.55	5.43	147.73	91.09	1	0	1	0	4
0	27	16.19	0.73	193.67	102.22	1	0	1	1	3
0	28	23.84	3.02	130.17	80.16	1	0	2	1	3
0	26	27.18	5.19	148.72	77.21	1	1	1	0	4
0	31	27.93	4.48	202.04	74.22	1	0	1	0	4
0	32	21.59	7.96	139.65	104.75	1	1	1	1	3
0	34	23.9	4.35	126.42	68.13	1	1	1	0	4
0	27	23.37	1.13	119.53	85.04	1	0	2	0	4
0	29	29.8	1.74	103.95	81.68	1	0	1	0	4
0	27	30.5	4.66	175.14	79.73	1	1	2	0	4
0	33	28.1	3.51	106.4	79.11	1	0	1	0	4
0	24	18.53	1.78	86.25	97.1	1	0	1	0	4
0	32	31.62	7.69	112.18	100.72	1	0	2	0	4
0	21	22.33	5.71	119.87	84.37	1	0	1	0	4
0	19	23.3	3.44	68.29	79.62	1	0	1	0	4
0	28	40.25	7.11	74.92	81.61	1	0	2	0	4
0	30	23.97	3.95	172.53	80.17	1	0	2	0	4
0	25	28.11	1.51	70.86	96.08	1	0	2	1	3
0	27	27.09	3.21	65.13	71.41	1	1	1	0	4
0	22	23.71	8.53	188.39	104.28	1	0	1	0	4
0	27	28.3	5.7	11.33	80.6	1	0	1	0	4
0	29	20.85	8.09	135.01	89.27	1	0	1	0	4
0	26	27.43	1.24	90.68	68.69	1	1	1	0	4
0	18	24.82	6.56	152.05	85.51	1	0	1	0	4
0	30	24.88	2.34	144.23	73.78	1	0	1	1	3
0	34	24.32	1.04	102.83	72.14	1	0	2	0	4
0	29	22.82	8.42	153.16	71.67	1	1	1	0	4
0	31	19.51	0.7	117.61	101.65	1	0	2	0	4
0	31	28.43	2.08	71.69	67.52	1	0	2	0	4
0	36	25.96	2.98	74.47	92.91	1	0	1	0	4
0	25	18.65	4.21	146.68	75.55	1	0	2	0	4
0	25	26.46	3.39	128.4	93.43	1	0	1	0	4
0	33	21.17	4.5	176.5	78.13	1	0	1	0	4
0	33	24.79	4.34	110.03	83.94	1	0	1	1	3
0	30	21.85	6.26	104.37	77.52	1	0	2	0	4
0	24	17.01	5.41	169.11	68.84	1	0	1	0	4
0	24	16.53	2.08	114.6	82.77	1	0	1	0	4
0	30	20.84	5.66	156.41	51.59	1	1	1	0	4
0	28	23.47	3.4	131.55	80.23	1	0	2	0	4
0	36	18.59	3.45	104.28	76.58	1	0	2	1	3
0	29	24.6	5.27	90.05	64.09	1	0	1	1	3
0	30	28.8	3.68	90.96	78.35	1	0	2	0	4
0	27	24.6	1	156.07	91.51	1	0	1	1	3
0	26	24.17	10	164.04	74.93	1	0	2	1	3
0	26	25.45	0.12	81.97	92.41	1	0	2	0	4
0	27	29	3.23	186.09	71.68	1	0	1	0	4
0	36	29.19	0.32	99.72	76.56	1	0	2	0	4
0	30	23.55	3.57	231.14	102	1	0	1	1	3
0	21	26.31	3.91	143.95	59.57	1	0	1	0	4
0	32	24.07	4.95	124.86	67.86	1	0	2	0	4
0	30	27.7	5.15	79.64	76.71	1	1	2	0	4
0	32	26.2	1.15	129.87	83.24	1	0	1	0	4
0	24	21.84	1.87	105.45	82.2	1	1	1	0	4
0	24	28.83	2.01	160	95.94	1	0	1	0	4
0	27	30.46	1.42	106.72	65.85	1	0	1	0	4
0	30	25.29	3.53	116.59	70.5	1	0	2	1	3
0	21	20.11	6.01	167.12	91.13	1	1	2	0	4
0	38	30.08	5.17	182.8	63.82	1	0	1	0	4
0	29	20.59	1.26	66.04	80	1	0	1	0	4
0	31	22.96	3.75	161.18	96.58	1	0	2	1	3
0	24	26.73	1.54	68.88	103.51	1	0	1	0	4
0	30	27.06	2.68	126.7	97.03	1	1	1	0	4
0	31	21.28	2.21	116.77	80.4	1	1	1	0	4
0	26	20.73	3.45	130.36	84.38	1	1	1	0	4
0	24	22.37	4.57	134.79	77.34	1	0	2	1	3
0	26	20.36	6.22	109.24	86.65	1	0	1	0	4
0	31	26.18	6.22	138.08	88.07	1	0	1	0	4
0	35	17.65	6.02	139.93	78.72	1	0	2	0	4
0	34	24.75	0.65	83.43	76.97	1	0	2	0	4
0	21	21.68	4.15	126.03	94.69	1	0	1	0	4
0	31	31.3	3.41	176.33	83.42	1	1	1	0	4
0	18	26.37	7.72	152.15	92.69	1	1	2	0	4
0	39	23.56	3.51	183.01	70.56	1	1	1	0	4
0	29	22.65	8.02	46.9	77.46	1	0	1	0	4
0	24	19.61	4.79	93.31	65.71	1	0	2	0	4
0	27	23.85	4.87	176.39	72.34	1	0	1	1	3
0	25	23.78	5.55	154.49	74.92	1	1	2	0	4
0	29	21.09	6.94	177.73	92.21	1	0	2	0	4
0	24	25.93	3.07	132.93	80.24	1	0	2	0	4
0	38	28.06	6.23	145.28	109.4	1	0	1	0	4
0	27	23.86	4.38	68.34	83.41	1	1	1	0	4
0	26	30.45	3.54	170.67	77.43	1	0	2	0	4
0	39	29.63	10.83	102.1	88.33	1	0	2	1	3
0	26	20.19	2.9	32.43	68.53	1	0	2	0	4
0	26	15.15	4.46	68.47	101.69	1	0	1	0	4
0	26	26.57	10.39	35.04	86.81	1	0	1	0	4
0	31	28.47	0.92	122.8	68.44	1	0	2	0	4
0	23	30.92	4.18	140.55	94.39	1	0	1	0	4
0	29	28.63	9.68	146.28	78.88	1	0	2	0	4
0	21	27.15	5.14	127.83	93.7	1	0	1	0	4
0	23	25.14	4.85	129.29	94.42	1	0	1	0	4
0	27	26.72	7.28	174.89	67.48	1	0	2	0	4
0	30	26.97	1.6	204.96	89.17	1	0	2	0	4
0	28	25.99	5.04	104.07	74.54	1	1	1	0	4
0	35	23.06	8.69	139.63	85.77	1	0	1	0	4
0	31	25.61	6.92	68.43	86.59	1	0	2	0	4
0	29	25.32	7.28	61.21	92.05	1	0	1	0	4
0	35	23.38	9.75	26.02	74.4	1	1	1	0	4
0	27	24.23	3.98	124.16	53.28	1	0	2	0	4
0	24	26.42	5.24	150.39	90.9	1	0	1	0	4
0	26	26.81	8.17	47.54	70.05	1	0	2	0	4
0	27	21.76	0.59	86.44	92.61	1	1	1	0	4
0	30	18.91	3.69	87.86	84.19	1	0	1	0	4
0	28	16.62	1.99	160.88	100.91	1	0	1	0	4
0	28	28.03	0.14	125.17	72.95	1	0	1	0	4
0	28	25.27	2.6	129.71	75.94	1	0	1	0	4
0	31	20.19	5.3	41.4	87.18	1	1	2	0	4
0	28	34.38	5.26	122.43	88.31	1	0	1	0	4
0	32	23.61	7.32	127.62	85.54	1	0	2	0	4
0	26	23.73	0.41	124.7	77.8	1	0	1	0	4
0	26	27.82	5.74	168.49	89.68	1	1	1	0	4
0	28	20.49	0.92	98.9	83.35	1	0	2	0	4
0	37	19.38	1.29	87.11	74.95	1	0	2	0	4
0	36	20.55	3.77	77.11	72.96	1	0	2	0	4
0	40	26.02	2.09	80.93	73.21	1	1	1	0	4
0	30	25.16	3.59	107.53	110.37	1	1	2	0	4
0	28	22.32	5.71	59.51	90.06	1	0	2	0	4
0	32	21.05	5.1	122.27	71.88	1	0	1	0	4
0	32	20.08	4.82	43.41	91.37	1	1	2	0	4
0	30	16.1	7.78	46.5	89.27	1	1	2	0	4
0	14	22.98	2.06	58.51	94.04	1	1	2	0	4
0	25	26.76	6.06	145.76	66.18	1	0	1	0	4
0	32	31.03	7.79	70	63.75	1	0	1	0	4
0	23	27.16	7.26	50.68	85.15	1	0	1	0	4
0	35	23.65	2.38	46.92	94.51	1	0	1	0	4
0	25	25.59	7.82	107.9	80.97	1	0	2	0	4
0	28	23.57	4.49	140.02	109.33	1	0	1	0	4
0	27	24.8	5.48	79.11	80.64	1	1	1	1	3
0	30	28.05	1.74	79.2	83.83	1	0	2	0	4
0	26	23.64	4	57.84	83.02	1	0	1	0	4
0	24	25.12	0.51	193.1	77.77	1	0	2	1	3
0	24	22.18	9.83	119.1	81.6	1	0	2	0	4
0	28	30.52	6.87	168.74	77.78	1	0	1	0	4
0	35	19.76	2.13	173.01	89.59	1	0	1	0	4
0	26	23.15	6.4	31.82	84.75	1	0	2	0	4
0	33	22.67	0.56	108.46	77.37	1	0	1	1	3
0	24	19.01	4.53	111.35	91.09	1	0	1	1	3
0	24	20.27	5.49	32.6	78.22	1	0	1	0	4
0	29	27	4.88	103.2	82.25	1	0	1	1	3
0	25	21.07	4.73	52.53	78.41	1	0	2	1	3
0	30	24.9	9.33	147.52	89.84	1	0	2	0	4
0	26	27.44	3.51	74.67	95.79	1	0	2	0	4
0	22	26.39	10.32	131.43	82.64	1	0	2	0	4
0	28	25.58	1.23	175.4	68.38	1	0	1	1	3
0	32	30.99	7.48	115.12	80.82	1	0	1	1	3
0	30	23.21	3.37	84.26	84.34	1	0	1	0	4
0	29	25.73	6.53	154.78	85.63	1	1	2	0	4
0	26	19.58	7	97.74	93.08	1	1	2	1	3
0	35	20.38	6.09	141.79	84.51	1	0	2	0	4
0	32	27.23	3.09	191.37	76.98	1	1	1	1	3
0	27	26.99	5.3	110.28	126.72	1	1	1	1	3
0	30	26.8	3.76	162.89	80.03	1	0	1	0	4
0	27	22.37	5.78	35.07	70.34	1	0	1	0	4
0	25	25.33	6.5	68.36	74.88	1	0	1	0	4
0	28	25.76	9.51	21.16	80.21	1	1	2	0	4
0	32	19.94	4.95	145.56	86.96	1	1	2	0	4
0	25	28.73	3.05	104.92	59.09	1	0	2	0	4
0	30	25.12	4.29	108.06	93.16	1	0	1	0	4
0	26	32.2	4.62	64.92	101.31	1	1	2	0	4
0	33	28.37	5.13	145.5	109.77	1	0	2	1	3
0	35	24.09	7.96	158.75	77.22	1	0	1	1	3
0	30	27.77	4.09	136.59	82.33	1	1	1	0	4
0	33	20.85	1.61	141.38	96.54	1	0	2	1	3
0	26	25.11	8.33	101	92.19	1	0	2	0	4
0	31	16.97	3.47	199.59	100.23	1	0	1	1	3
0	30	22.95	4.38	85.68	65.9	1	1	2	0	4
0	31	23.81	3.53	80.96	70.66	1	0	1	0	4
0	33	21.67	3.09	228.02	82.67	1	0	2	1	3
0	22	22.8	4.32	84.34	82.61	1	0	1	0	4
0	31	27.5	5.28	168.87	103.69	1	0	1	0	4
0	32	25.61	2.63	47.66	81.77	1	0	1	0	4
0	25	28.28	1.24	85.63	66.69	1	0	2	0	4
0	32	20.24	2.3	109.02	96.31	1	0	1	0	4
0	30	26.69	4.95	170.52	91.39	1	0	1	0	4
0	31	23.62	3.08	61.01	76.45	1	0	2	0	4
0	31	27.08	5.62	155.99	88.01	1	0	2	1	3
0	27	16.67	5.53	37.99	81.37	1	0	1	0	4
0	26	24.82	4.89	20.6	96.03	1	1	1	0	4
0	33	20	3.96	189.93	93.05	1	0	2	0	4
0	25	24.96	6.51	69.77	100.04	1	0	2	1	3
0	37	17.34	7.58	77.81	86.72	1	0	1	0	4
0	25	25.53	7.4	162.48	91.6	1	1	1	0	4
0	33	23.37	5.84	102.53	84.58	1	0	1	0	4
0	34	20.41	4.97	137.64	90.37	1	1	2	0	4
0	35	22.27	8.53	86.07	83.89	1	0	1	0	4
0	26	25.08	4.32	118.62	68.54	1	0	1	0	4
0	31	23.32	4.81	166.91	85.54	1	0	1	0	4
0	26	29.51	1.63	98.19	108.42	1	0	1	0	4
0	26	27.09	1.99	136.4	75.22	1	1	1	0	4
0	27	27.41	2.79	52.16	88.3	1	1	2	0	4
0	33	24.99	4.05	186.42	86.4	1	0	1	0	4
0	24	23.97	4.21	146.45	98.16	1	0	1	0	4
0	28	29.7	1.86	105.23	80.56	1	0	1	0	4
0	35	17.83	7.07	42.5	78.27	1	0	2	0	4
0	29	18.32	3.29	65.99	85.35	1	1	2	0	4
0	28	24.46	0.05	137.83	58.98	1	0	1	0	4
0	26	19.64	3.04	19.77	87.92	1	0	2	0	4
0	36	24.36	6.92	140.98	94.43	1	0	2	0	4
0	32	18	5.07	171.37	55.57	1	1	1	0	4
0	23	21.97	0.36	83.34	74.59	1	1	1	0	4
0	28	23.25	3.07	164.97	81.1	1	0	2	0	4
0	24	28.31	3.2	123.89	89.42	1	0	1	0	4
0	32	26.4	3.44	98.45	63.86	1	0	1	0	4
0	27	23.52	8.28	84.47	86.04	1	0	1	0	4
0	24	24.52	11.82	144.07	72.34	1	1	1	1	3
0	25	25.55	7.24	83.65	99.4	1	0	1	0	4
0	26	21.63	3.03	97.05	78.32	1	1	1	1	3
0	27	23.56	1.18	206.52	69.61	1	0	1	0	4
0	29	26.32	4.37	197.83	71.29	1	0	1	0	4
0	25	25.33	6.56	77.65	84.03	1	0	1	0	4
0	31	23.71	1.29	65.69	84.53	1	0	1	0	4
0	35	22.52	4.32	103.98	66.06	1	1	1	0	4
0	30	23.63	4.03	105.03	65.63	1	0	1	1	3
0	30	31.31	5.35	88.99	89.33	1	0	2	0	4
0	34	21.95	1.77	160.84	83.18	1	0	1	0	4
0	24	30.75	2.44	135.13	78.8	1	0	1	0	4
0	20	28.55	5.21	107.3	79.75	1	1	1	1	3
0	32	22.84	0.24	81.29	77.02	1	0	1	0	4
0	24	22.18	9.15	130.75	63.79	1	0	2	0	4
0	32	22.08	2.58	130.77	94.14	1	0	2	0	4
0	31	22.59	5.34	92.13	83.31	1	0	1	0	4
0	24	19.33	1.95	86.07	88.07	1	1	1	0	4
0	22	25.54	5.66	82.19	80.36	1	0	1	0	4
0	29	29.09	1.04	108.27	103.87	1	1	1	0	4
0	35	24.17	6.29	51.45	84.26	1	1	1	0	4
0	19	28.23	0.37	118.64	54.01	1	0	1	0	4
0	27	28.44	5.85	72.25	97.12	1	1	1	0	4
0	28	23.86	4.43	173.66	84.15	1	0	1	0	4
0	33	21.61	4.56	69.46	82.2	1	0	1	0	4
0	26	21.99	5.26	170.62	71.27	1	1	2	1	3
0	22	27.15	4.67	85.14	78.03	1	0	1	0	4
0	26	22.02	5.49	105.08	69.7	1	0	1	0	4
0	26	22.67	3.73	155.57	81.05	1	0	2	0	4
0	25	22.32	7.17	155.88	89.22	1	1	1	0	4
0	26	20.09	5.98	179.32	76.64	1	0	2	0	4
0	30	25.12	3.64	138.86	77.44	1	0	1	0	4
0	21	16.38	6.02	140.9	83.04	1	1	2	0	4
0	29	23.03	1.37	75.99	93.23	1	1	1	0	4
0	26	27.4	7.65	91.81	71.13	1	0	1	0	4
0	29	25.63	6.2	140.9	82.05	1	0	1	0	4
0	33	21.16	6.51	218.36	69.52	1	1	2	0	4
0	26	21.6	5.94	96.06	90.35	1	0	1	0	4
0	30	16.34	5.32	90.05	63.31	1	0	2	0	4
0	21	28.18	3.39	164.96	90.34	1	0	1	0	4
0	18	18.74	5.89	85.44	61.68	1	0	1	0	4
0	28	27.12	4.68	130.91	86.69	1	0	1	0	4
0	32	23.57	0.13	165.9	78.19	1	0	2	0	4
0	22	28.68	4.44	84.31	107.19	1	0	2	0	4
0	32	26.15	6.98	78.11	67.74	1	0	2	0	4
0	29	29.27	4.57	88.41	83.35	1	0	1	0	4
0	25	19.01	4.3	146.28	73.6	1	1	2	0	4
0	24	22.11	6.37	21.22	90.94	1	1	1	0	4
0	27	23.73	4.94	100.84	76.5	1	1	1	1	3
0	24	15.73	3.61	84.25	79.19	1	1	2	0	4
0	26	27.8	5.71	83.25	96.39	1	0	1	1	3
0	33	23.17	3.44	125.25	92.26	1	0	1	1	3
0	29	16.91	4.16	149.49	72.53	1	0	2	0	4
0	37	23.95	8.13	82.68	100.15	1	1	1	1	3
0	31	25.94	3.49	115.58	66.62	1	0	2	1	3
0	24	25.76	2.85	185.02	62.06	1	0	2	0	4
0	38	21.86	0.26	111.23	103.32	1	0	1	0	4
0	27	25	2.86	116.43	82.71	1	0	1	1	3
0	32	20.29	7.21	137.3	88.52	1	1	2	1	3
0	27	29.82	1.2	109.82	73.97	1	0	2	0	4
0	22	25.82	4.08	168.28	84.14	0	0	1	0	4
0	32	22.72	3.69	108.72	98.37	1	1	2	0	4
0	24	23.86	4.04	44.25	97.26	1	0	1	0	4
0	28	23.79	7.74	182.92	82.69	1	0	2	0	4
0	25	21.31	4.56	110.48	84.74	1	0	2	0	4
0	29	24.62	4	172.07	93.38	1	0	2	1	3
0	27	27.98	5.18	64.59	99.6	1	0	2	0	4
0	36	21.6	4.43	137.32	75.21	1	1	2	1	3
0	33	25.44	5.4	74.92	97.93	1	0	1	0	4
0	28	31.48	3.41	99.85	85.22	1	0	1	0	4
0	33	26.69	2.3	33.52	81.49	1	0	2	0	4
0	27	21.62	7.63	88.66	94.77	1	0	1	1	3
0	26	31.62	2.06	154.71	70.47	1	0	1	0	4
0	27	22.65	2.84	134.11	79.61	1	0	2	0	4
0	28	23.33	2.66	97.22	80.38	1	0	1	1	3
0	29	21.95	1.57	101.47	91.06	1	0	1	1	3
0	26	30.92	5.97	30.98	88.44	1	1	1	0	4
0	28	26.8	6.19	83.27	92.48	1	0	1	0	4
0	35	19.75	4.24	99.96	83.7	1	0	2	0	4
0	29	28.63	3.92	111.28	97.14	1	0	2	1	3
0	27	22.34	3.42	166.74	103.85	1	0	1	0	4
0	32	27.3	4.26	103.91	88.82	1	0	1	0	4
0	23	25.17	5.89	116.92	80.95	1	1	1	0	4
0	20	21.48	6.18	132.98	61.17	1	0	2	0	4
0	37	24.57	7.75	106.09	86.96	1	1	1	0	4
0	25	22.12	1.15	169.58	96.43	1	0	2	0	4
0	35	22.91	3.02	140.11	97.28	1	0	1	0	4
0	29	25.28	6.54	96.39	86.46	1	0	2	0	4
0	26	22.46	4.9	155.61	90.91	1	0	1	0	4
0	30	20.48	2.46	146.2	83.91	1	0	2	0	4
0	24	24.42	3.21	153.46	46	1	0	1	0	4
0	25	23.21	2.7	143.45	91.06	1	0	1	0	4
0	35	18.15	3.56	82.7	84.48	1	0	1	0	4
0	25	19.25	4.55	93.68	90.34	1	0	2	0	4
0	27	26.76	4.98	159.57	83.95	1	1	1	0	4
0	30	25.48	2.41	97.81	88.09	1	0	1	0	4
0	21	18.1	6.83	100.26	84.81	1	0	2	0	4
0	30	23.17	1.14	162.5	69.11	1	0	2	1	3
0	23	21.5	3.69	56.67	93.07	1	0	2	0	4
0	30	32.2	1.23	127.75	96.8	1	0	1	0	4
0	32	24.11	2.61	179.65	83.63	1	0	2	0	4
0	28	23.59	3.71	114.86	82.77	1	0	1	1	3
0	29	21.53	5.2	58.23	77.59	1	0	2	0	4
0	30	18.49	2.43	124.11	67.75	1	0	2	1	3
0	36	19.77	1.53	155.14	82.87	1	0	1	0	4
0	34	27.5	0.54	182.09	68.8	1	0	2	0	4
0	31	22.99	5.25	180.88	69.09	1	0	2	0	4
0	19	24.95	2.01	120.97	62.57	1	0	2	0	4
0	38	24.77	2.12	129.65	86.27	1	0	2	0	4
0	21	28	7.72	125.81	65.84	1	0	2	0	4
0	27	18.05	6.88	118.19	85.09	1	0	1	0	4
0	18	13.2	2.3	117.25	91.48	1	1	2	0	4
0	30	21.69	6.32	138.25	87.41	1	0	1	0	4
0	31	24.18	0.59	49.13	91.68	1	0	2	0	4
0	28	32.12	2.42	97.21	73.52	1	0	2	0	4
0	38	24.46	5.03	123.02	71.25	1	0	2	0	4
0	21	19.26	7.4	110.92	95.04	1	0	1	0	4
0	31	18.25	4.47	111.2	71.26	1	0	1	0	4
0	24	22.23	4.78	61.23	88.6	1	0	2	0	4
0	37	24.3	1.25	52.21	78.86	1	0	2	0	4
0	34	24.41	7.13	112.07	93.16	1	0	1	0	4
0	23	19.18	3.78	148.25	97.55	1	1	1	0	4
0	31	34.29	6.75	98.29	107.84	1	1	2	0	4
0	33	27.18	2.04	116.49	102.17	1	0	1	0	4
0	34	19.94	2.74	103.93	81.81	1	1	1	1	3
0	36	17.13	0.54	156.36	79.46	1	1	2	0	4
0	29	25.27	3.98	107.28	112.25	1	0	2	0	4
0	27	28.81	5.16	136.85	62.78	1	0	2	0	4
0	29	20.21	5.45	146.4	81.85	1	0	2	0	4
0	28	22.45	4.02	70.61	82.29	1	0	1	0	4
0	28	22.61	2.92	111.07	94.33	1	1	2	0	4
0	34	21.83	1.31	101.43	60.95	1	1	2	0	4
0	37	28.87	6.21	172.88	87.38	1	0	1	0	4
0	32	26.45	2.05	87.07	83.41	1	0	1	0	4
0	32	23.64	4.5	134.15	89.62	1	0	2	1	3
0	28	22.25	1	125.34	80.78	1	0	2	0	4
0	33	28.38	2.17	122.13	78.31	1	0	2	0	4
0	24	21.59	4.12	125.54	82.47	1	0	1	0	4
0	32	25.52	4.98	66.89	91.64	1	0	1	0	4
0	22	25.55	5.07	90.93	72.4	1	0	1	0	4
0	36	27.85	4.74	113.07	78.71	1	0	1	0	4
0	29	27.09	9.88	87.26	67.51	1	1	2	0	4
0	26	21.72	6.11	148.92	78.25	1	0	1	1	3
0	39	26.06	5.85	151.11	62.74	1	0	1	0	4
0	21	22.74	4.16	149.13	64.49	1	0	1	0	4
0	27	24.18	5.37	130.11	77.32	1	0	1	0	4
0	29	22	4.79	97.38	96.67	1	0	1	0	4
0	32	20.88	5.32	116.53	85.4	1	0	2	0	4
0	30	30.06	6.85	70.45	77.42	1	1	2	0	4
0	33	20.19	6.95	161.19	77.5	1	1	1	0	4
0	33	28.25	0.77	126.14	90.14	1	0	2	0	4
0	26	28.86	5.1	170.24	69.37	1	0	1	1	3
0	28	26.72	6.1	133.61	118.13	1	0	1	1	3
0	19	24.21	6.22	73.55	85.01	1	0	2	1	3
0	31	22.27	7.52	113.28	67.37	1	0	1	0	4
0	36	16.7	8.35	116.01	84.05	1	0	1	0	4
0	27	31.45	4.15	46.76	72.92	1	0	2	0	4
0	34	30.35	3.55	101.66	75.86	1	0	1	0	4
0	30	24.85	6.87	110.86	79.15	1	0	2	0	4
0	27	25.46	4.23	106.76	77.19	1	0	1	0	4
0	28	27.69	2.43	113.89	56.73	1	1	2	0	4
0	33	16.75	7.19	71.55	81.72	1	0	2	0	4
0	27	24.5	6.44	87.2	100.51	1	0	1	0	4
0	26	22.42	6.82	143.14	82.37	1	0	2	0	4
0	28	24.54	5.42	33.38	102.79	1	0	1	0	4
0	30	25.07	8.25	130.17	79.56	1	0	1	0	4
0	34	24.77	4.37	70.77	80.08	1	0	2	0	4
0	34	22.47	8.32	91.47	80.01	1	0	1	1	3
0	24	24.92	3.44	85.67	74.02	1	0	1	0	4
0	29	29.28	0.15	93.03	95.65	1	0	2	0	4
0	30	25.37	4	76.27	72.7	1	0	1	0	4
0	31	19.86	5.77	122.07	73.28	1	0	1	0	4
0	27	22.99	2.75	112.99	101.34	1	0	1	0	4
0	32	26	2.05	162.16	80.55	1	0	1	0	4
0	23	19.55	1.09	44.41	86.43	1	0	1	0	4
0	27	29.76	8.11	107.7	74.03	1	0	2	0	4
0	31	19.42	6.41	95.59	69.07	1	0	1	0	4
0	35	24.27	2.92	121.05	81.36	1	1	1	0	4
0	24	21.49	1.07	51.6	74.28	1	1	2	0	4
0	32	33.78	1.76	84.49	75.41	1	0	1	0	4
0	29	23.56	5.62	67.91	95.82	1	0	1	1	3
0	26	25.08	3.02	102.85	101.69	1	0	1	0	4
0	35	27.54	8.03	112.49	78.44	1	0	1	0	4
0	30	21.71	3.7	140.01	86.35	1	0	2	0	4
0	37	31.43	2.2	60.15	78.76	1	0	1	0	4
0	27	26.17	9.19	114.42	74.9	1	0	2	0	4
0	24	26.29	9.39	49.04	90.46	1	0	2	0	4
0	30	19.44	4.06	151.38	96.58	1	0	2	0	4
0	30	28.93	5.22	71.59	73.48	1	1	2	0	4
0	32	24.38	8.16	130.97	67.87	1	0	1	0	4
0	30	24.1	1.35	143.29	88.63	1	1	2	0	4
0	27	23.55	4.91	118.86	95.08	1	0	1	0	4
0	27	26.49	7.12	55.55	82.42	1	0	1	0	4
0	21	23.16	5.18	144.82	66.09	1	1	1	0	4
0	27	29.48	5.7	151.17	98.05	1	0	2	0	4
0	27	27.05	5.57	95.67	80.9	1	1	2	0	4
0	25	23.26	0.9	83.75	80.97	1	1	2	0	4
0	28	28.15	3.49	119.4	84.69	1	0	2	0	4
0	32	23.37	7.4	126.95	78.43	1	0	2	0	4
0	31	18.88	4.61	117.19	86.99	1	0	2	0	4
0	34	20.26	0.47	133.79	92.08	1	0	2	0	4
0	34	20.67	4.12	64.15	94.06	1	0	2	0	4
0	25	27.26	5.56	167.17	89.86	0	0	1	1	3
0	31	24.12	4.85	55	74.39	1	1	2	0	4
0	34	15.79	3.47	124.14	78.45	1	0	1	0	4
0	22	19.39	3.99	167.94	81.93	1	0	2	0	4
0	26	21.91	5.35	116.46	72.87	1	1	2	0	4
0	34	24.53	8.33	85.38	90.13	1	1	1	0	4
0	22	23.99	7.06	50.93	74.43	1	1	2	0	4
0	31	31.07	4.22	112.63	75.19	1	1	1	0	4
0	34	21.7	5.61	111.94	85.86	1	1	2	1	3
0	29	33.35	5.47	139.87	80.53	1	0	2	0	4
0	39	19.35	0.89	150.61	66.25	1	0	2	0	4
0	35	18.87	3.39	40.21	73.18	1	0	2	0	4
0	30	25.29	2.34	79.65	77.5	1	0	2	0	4
0	21	25.69	0.2	83.15	70.18	1	0	2	0	4
0	24	31.72	0.58	115.32	76.09	1	0	1	0	4
0	25	22.77	1.22	141.55	69.56	1	1	2	0	4
0	36	19.54	0.81	131.57	72.48	1	0	2	0	4
0	39	30.37	6.37	92.45	78.11	1	0	1	0	4
0	30	30.28	4.65	114.36	80.1	1	0	1	0	4
0	31	22.49	4.46	95.49	73.69	1	0	1	0	4
0	27	25.7	6.2	81.79	68.95	1	0	2	0	4
0	31	26.6	7.35	86.91	72.12	1	0	2	0	4
0	21	28.27	1.83	84.85	69.41	1	1	2	0	4
0	29	23.5	2.05	129.29	100.53	1	0	1	0	4
0	25	20.16	4.88	146.69	98.39	1	0	1	0	4
0	26	25.61	6.2	126.56	76.96	1	1	2	0	4
0	21	24.84	6.37	78.1	67.24	1	0	1	0	4
0	31	28.53	0.28	99.21	87.34	1	0	1	0	4
0	26	16.86	1.2	40.02	97.66	1	0	2	0	4
0	33	21.92	2.97	133.4	82.7	1	0	2	0	4
0	25	28.8	2.09	98.83	100.66	1	0	1	1	3
0	37	26.52	1.76	146.93	75.03	1	1	1	0	4
0	25	28.18	4.26	101.33	82.45	1	1	2	0	4
0	23	21.34	7.63	124.78	72.69	1	1	2	0	4
0	29	26.64	2.27	82.28	86.19	1	1	1	0	4
0	35	21.69	2.07	124.59	89.16	1	1	2	1	3
0	25	23.06	1.15	140.08	101.27	1	0	2	0	4
0	27	26.47	7.21	171.11	76.66	1	0	2	0	4
0	36	33.7	2.98	97.75	76.12	1	1	1	0	4
0	30	23.27	7.92	10.02	80.41	1	0	2	0	4
0	27	30.25	4.02	105.64	102.42	1	1	2	0	4
0	31	29.05	5.82	106.95	74.72	1	1	2	0	4
0	32	25.8	2.56	214.64	94.04	1	1	1	0	4
0	25	19.82	5.89	99.98	68.48	1	0	2	0	4
0	24	27.1	0.79	86.52	80.45	1	0	2	0	4
0	30	25.18	3.19	156.86	75.26	1	1	1	1	3
0	28	27.67	5.2	65.87	77.2	1	0	1	0	4
0	22	21.73	2.68	67.42	90.23	1	0	2	0	4
0	31	24.14	4.34	74.16	78.37	1	1	1	1	3
0	30	28.74	7.46	61.6	86.13	1	1	1	0	4
0	22	20.15	0.38	173.07	78.67	1	0	2	0	4
0	35	28.9	3.29	133.09	71.17	1	1	2	0	4
0	25	29.56	0.5	116.09	80.77	1	0	1	0	4
0	33	29.98	1.52	137.67	62.58	1	1	1	0	4
0	36	23.54	0.43	135.85	83.47	1	0	2	0	4
0	35	19.15	8.56	64.23	93.52	1	0	1	0	4
0	27	19.91	5.91	180.7	78	1	0	1	0	4
0	30	22.6	5.08	77.5	75	1	0	2	0	4
0	29	29.65	4.4	176.56	37.93	1	1	1	0	4
0	38	27.17	4.05	65.08	73.17	1	1	1	0	4
0	27	19.41	2.31	142.7	59.95	1	1	1	0	4
0	30	26.7	5.14	32.52	95.57	1	0	2	0	4
0	31	21.05	5.79	123.45	74.86	1	0	2	0	4
0	30	27.45	7.53	37.04	103.95	1	1	2	0	4
0	29	27.92	4.5	176.07	84.53	1	0	1	0	4
0	27	20.96	2.28	98.5	91.56	1	0	2	0	4
0	26	27.9	5.01	121.74	78.25	1	1	1	0	4
0	31	24.12	4.13	82.57	85.86	1	1	2	0	4
0	32	34.5	4.39	153.89	83.36	1	1	2	0	4
0	23	19.29	4.17	56.19	98.9	1	0	2	0	4
0	24	30.74	5.29	122.13	71.05	1	0	1	0	4
0	36	22.06	8.18	72.41	75.81	1	0	1	0	4
0	31	24.88	3.39	136.84	78.38	0	0	1	0	4
0	27	26.53	3.79	92.79	76.33	1	1	2	0	4
0	21	25.63	6.87	127.53	82.89	1	0	1	0	4
0	35	25.85	6.4	124.87	82.82	1	0	1	0	4
0	32	18.63	0.93	165.82	70.58	1	0	1	0	4
0	37	26.19	10.89	158.24	87.3	1	1	1	1	3
0	28	17.33	7.24	123.02	85.43	1	0	2	0	4
0	33	28.39	8.61	143.91	81.29	1	1	1	0	4
0	38	24.95	5.83	153.28	81.52	1	1	2	0	4
0	30	23.93	6.65	100.78	72.86	1	1	2	0	4
0	26	14.54	1.05	152.56	80.38	1	1	1	0	4
0	32	27.05	1.03	39.71	75.83	1	0	1	0	4
0	28	28.68	1.55	142.01	83.56	1	0	1	1	3
0	25	27.15	3.68	142.04	88.83	1	0	2	0	4
0	37	24.37	6.08	105.29	92.37	1	1	1	1	3
0	31	18.18	7.44	137.26	77.73	1	1	1	0	4
0	35	11.96	5.57	80.66	88.61	1	0	1	0	4
0	29	26.16	1.65	168.41	101.78	1	0	2	0	4
0	32	25.35	3.33	156.09	70.85	1	0	1	0	4
0	27	23.44	1.84	103.89	99.65	1	1	1	1	3
0	30	18.18	3.9	94.75	79.71	1	0	2	0	4
0	24	21.81	5.04	142.22	80.81	1	1	1	0	4
0	29	20.18	6.96	161.1	86.52	1	0	2	0	4
0	30	20.64	9.9	187.46	94.95	1	0	1	0	4
0	24	23.27	6.51	152.63	70.78	1	0	1	0	4
0	28	26.06	0.33	58.04	80.61	1	1	1	0	4
0	25	20.33	4.44	78.7	62.16	1	0	2	0	4
0	28	31.74	3.55	107.59	72.88	1	0	1	0	4
0	30	26.12	3.65	115.56	87.45	1	0	1	0	4
0	29	33.74	8.79	101.66	90.48	1	0	1	0	4
0	26	20.67	5.24	196.67	74.85	1	0	1	0	4
0	21	25.7	5.97	48.22	93.88	1	1	1	0	4
0	32	34.42	6.43	148.91	93.35	1	1	1	0	4
0	31	29.66	4.15	78.89	92.53	1	0	1	0	4
0	28	21.63	9.02	113.86	91.24	1	0	1	0	4
0	37	19.64	3.11	38.69	70.6	1	0	1	0	4
0	27	19.79	6	210.11	94.43	1	0	1	1	3
0	24	25.15	2.58	88.83	87.42	1	0	2	0	4
0	35	25.59	8.54	113.42	89.12	1	0	1	1	3
0	32	27.47	5.06	82.94	88.97	1	0	2	0	4
0	32	27.33	5.53	96.26	72.51	1	0	1	0	4
0	27	25.66	4.55	130.32	77.24	1	1	1	0	4
0	33	31.2	2.25	169.87	81.92	1	0	1	0	4
0	30	26.01	1.82	95.99	94.15	1	1	1	0	4
0	31	21.14	3.99	123.68	88.58	1	0	2	0	4
0	23	16.41	3.03	162.75	94.29	1	0	1	0	4
0	22	26.17	1.76	99.05	80.83	1	0	1	0	4
0	35	25.22	0.59	160.2	91.74	1	1	2	0	4
0	29	24.13	6.55	72.25	81.84	1	0	2	0	4
0	24	25.3	5.41	124	93.32	1	0	2	0	4
0	30	21.3	5.88	145.73	78.59	1	1	1	1	3
0	40	25.6	6.34	69.84	88.43	1	0	1	1	3
0	20	29.58	1.34	175.59	95.22	1	0	2	0	4
0	32	23.09	5.38	137.97	65.03	1	0	1	0	4
0	23	29.98	7.7	113.06	78.63	1	0	2	0	4
0	26	27.97	3.75	62.92	107.73	1	0	1	0	4
0	30	22.37	3.58	108.79	71.26	1	0	1	0	4
0	33	21.98	5.69	164.53	74.24	1	0	2	1	3
0	24	23.78	5.43	149.43	116.77	1	0	2	1	3
0	31	30.66	2.25	88.32	83.16	1	0	2	0	4
0	34	27.93	2.94	105.53	63.29	1	1	1	0	4
0	31	30.16	6.21	141.61	69.48	1	1	2	0	4
0	27	20.16	5.06	109.24	99.02	1	0	2	1	3
0	23	16.09	10.93	192.48	89.34	1	0	1	1	3
0	25	24.48	7.98	112.27	87.45	1	1	1	0	4
0	33	27.81	4.16	126.26	73.78	1	0	1	0	4
0	31	19.91	1.8	63.71	84.97	1	0	1	0	4
0	37	22.36	2.85	66.28	91.88	1	0	1	0	4
0	31	23.4	0.08	105.67	88.49	1	1	2	0	4
0	29	18.78	2.32	82.47	88.41	1	1	2	0	4
0	26	29.92	5.15	59.18	81.08	1	1	2	0	4
0	29	22.09	3.22	85.23	82.22	1	0	1	0	4
0	37	31.66	5.81	105.64	75.81	1	1	1	1	3
0	35	19.26	5.27	45.07	77.75	1	0	2	0	4
0	20	28.5	4.3	104.04	77.16	1	0	2	0	4
0	30	33.71	5.86	167.82	76.35	1	0	2	0	4
0	27	27.4	8.18	130.15	89.6	1	0	1	0	4
0	19	31.38	7.28	164.42	84.67	1	0	1	0	4
0	33	25.38	4.62	154.83	69.71	1	1	1	0	4
0	31	30.48	3.45	115.62	80.13	1	1	1	0	4
0	28	22.26	5.4	101.19	70.8	1	0	2	1	3
0	30	32.97	3.08	81.95	79.51	1	0	2	0	4
0	27	31.85	1.11	93.01	85.46	1	0	2	0	4
0	29	21.12	5.66	86.03	80.97	1	0	2	0	4
0	24	24.38	8.01	35.44	94.28	1	0	2	0	4
0	26	29.7	3.32	138.64	72.37	1	0	1	1	3
0	29	24.66	7.32	130.11	90.83	1	0	2	0	4
0	30	29.61	4.98	71.3	92.29	1	0	1	0	4
0	23	20.06	3.44	152.19	107.48	1	0	2	0	4
0	30	22.9	6.41	217.62	75.78	1	0	1	1	3
0	29	25.62	4.5	166.89	90.74	1	1	1	0	4
0	38	27.11	4.73	111.48	76.67	1	0	2	0	4
0	32	24.95	4.02	146.58	83.05	1	0	2	0	4
0	29	18.04	6.62	86.71	79.03	1	0	2	0	4
0	25	24.05	4.4	76.57	74.11	1	0	2	0	4
0	30	27.39	5.3	101.71	84.29	1	1	1	0	4
0	27	26.62	3.6	157.58	84.74	1	0	1	0	4
0	25	32.68	4.04	54.2	76.18	1	0	1	0	4
0	28	23.42	1.91	106.61	89.07	1	0	1	0	4
0	26	23.75	8.43	190.29	74.26	1	0	1	0	4
0	23	22.29	6.78	163.56	89.9	1	0	1	1	3
0	22	25.47	6.87	47.67	56.75	1	1	1	0	4
0	18	20.88	3.9	74.2	82.65	1	0	1	0	4
0	30	29.89	8.21	131.42	80.15	1	0	2	0	4
0	27	29.57	2.97	87.83	87.17	1	0	1	1	3
0	28	20.27	4.39	28.96	80.75	1	0	2	0	4
0	32	31.63	3.4	84.12	87.73	1	0	1	0	4
0	32	28.93	0.93	108.02	98.62	1	1	2	1	3
0	21	26.35	6.54	88.67	57.7	1	1	2	0	4
0	24	26.7	6.76	123.63	93.48	1	0	2	0	4
0	38	27.82	2.44	154.98	87.2	1	1	2	0	4
0	27	28.12	5.46	107.85	74.4	1	1	2	0	4
0	28	31.93	3.13	199.9	77.4	1	0	2	0	4
0	38	18.12	2.15	112.4	93.51	1	0	1	0	4
0	33	18	2.28	173.29	97.07	1	0	2	1	3
0	34	28.73	3.78	68.49	96.93	1	0	2	0	4
0	29	26.35	6.77	114.8	84.65	1	0	2	0	4
0	39	20.12	3.53	66.59	75.86	1	0	1	0	4
0	21	22.77	2.14	113.46	73.37	1	0	1	1	3
0	30	23.54	7.88	133.49	87.39	1	0	2	1	3
0	26	15.83	3.75	100.39	77.75	1	0	2	1	3
0	31	19.92	7.05	90.15	89.99	1	1	1	0	4
0	31	22.78	8.86	121.9	77.93	1	0	2	0	4
0	24	23.49	2.73	199.56	70.12	1	0	2	0	4
0	28	29.83	5.63	139.14	75.21	1	1	1	0	4
0	25	30.54	10.49	147.8	87.18	1	1	2	1	3
0	26	25.84	3.39	28.62	84.52	1	0	2	0	4
0	32	23.75	6.51	127.04	82.82	1	0	2	1	3
0	31	23.89	9.69	16.46	63.08	1	1	1	0	4
0	35	19.7	1.8	114.22	97.4	1	1	2	0	4
0	30	24.89	7.16	87.57	69.36	1	0	1	0	4
0	33	24	5.53	146.99	97.31	1	0	2	0	4
0	27	22.31	7.44	127.85	83.75	1	1	2	0	4
0	30	19.7	7.85	137.32	79.94	1	0	1	0	4
0	32	29.31	4.62	125.8	82.81	1	0	2	0	4
0	22	29.25	3.52	69.09	82.14	1	0	1	0	4
0	27	18.47	3.94	130.07	97.18	1	0	2	0	4
0	30	22.34	3.22	140.24	86.07	1	0	1	0	4
0	21	25.88	4.48	45.1	81.43	1	0	2	0	4
0	30	29.76	7.22	88.41	86.85	1	0	1	0	4
0	31	20.35	0.15	162.16	87.57	1	0	1	0	4
0	26	19.46	6.04	25.5	85.32	1	1	2	0	4
0	29	24.65	3.4	194.59	70.53	1	0	1	1	3
0	26	27.12	1.02	57.27	93.96	1	1	2	1	3
0	25	21.87	5.79	125.12	89.13	1	1	1	0	4
0	29	16.13	4.58	172.82	86.1	1	0	2	0	4
0	24	24.97	8.23	117.52	83.1	1	0	1	0	4
0	40	27.63	5.05	78.45	68.74	1	1	2	0	4
0	27	17.9	4.95	126.81	80.26	1	0	1	0	4
0	39	30.08	5.51	146.91	80.44	1	0	1	0	4
0	34	23.26	8.49	114.75	107.89	1	1	1	1	3
0	29	19.73	5.68	116.71	95.49	1	1	1	0	4
0	20	30.61	3.22	150.83	81.74	1	0	1	1	3
0	29	20.04	4.53	102.37	92.35	1	1	1	1	3
0	25	28.34	2.01	137.42	77.84	1	1	1	0	4
0	23	24.21	8.33	137.53	75.2	1	0	2	0	4
0	31	21.2	4.35	195.5	104.07	1	1	1	0	4
0	30	23.35	2.59	99.07	95	1	1	1	0	4
0	31	21.35	0.46	122.14	74.84	1	0	1	0	4
0	32	32.81	4.5	122.17	70.7	1	0	1	0	4
0	24	30.42	3.47	146.14	93.86	1	0	1	0	4
0	24	31.06	5.76	112.11	72.85	1	0	1	0	4
0	23	30.28	1	47.01	84.35	1	0	2	0	4
0	29	24.32	3.48	173.79	90.92	1	0	1	0	4
0	32	24.33	5.82	78.31	73.81	1	0	2	0	4
0	32	28.51	0.7	134.45	76.01	1	0	2	0	4
0	22	22.47	5.58	155.39	64.83	1	0	2	0	4
0	29	24.61	1.98	111.45	81.29	1	0	1	0	4
0	24	20.19	5.29	136.54	98.71	1	0	2	0	4
0	29	32.67	2.44	102.5	85.95	1	0	1	1	3
0	30	28.37	0.77	54.77	70.95	1	1	2	1	3
0	31	23.01	5.64	122.81	80.39	1	0	2	0	4
0	32	20.58	2.82	96.38	81.63	1	1	2	0	4
0	34	29.08	4.45	42.52	78.18	1	0	1	0	4
0	26	18.1	3.89	137.42	75.49	1	0	1	0	4
0	29	22.75	4.73	53.97	71.94	1	0	2	0	4
0	35	17.67	3.4	137.18	88.9	1	1	2	0	4
0	24	28.86	7.9	98.15	71.41	1	0	2	0	4
0	29	19.87	7.41	110.99	99.04	1	1	2	0	4
0	33	30.02	1.23	125.69	75.51	1	0	1	0	4
0	30	28.5	1.24	83.49	85.7	1	0	1	0	4
0	23	26.99	9.45	122.89	89.04	1	0	2	1	3
0	36	29.07	3.54	117.89	87.85	1	0	2	0	4
0	23	24.29	3.39	74.07	92.87	1	0	2	0	4
0	32	25.87	2.06	105.38	95.84	1	0	1	1	3
0	28	26.06	7.97	140.22	94.83	1	0	2	0	4
0	38	26.32	5.78	79.72	72.15	1	1	1	1	3
0	31	26.31	4.23	156.91	66.15	1	0	1	0	4
0	27	25.89	5.78	138.97	116.59	1	0	1	1	3
0	26	29.18	5.4	85.85	84.94	1	0	1	0	4
0	34	23.25	4.78	48.19	97.39	1	0	1	0	4
0	27	20.12	1.15	48.05	83.51	1	0	2	0	4
0	24	31.03	7.25	85.97	90.52	1	1	2	0	4
0	25	21.17	5.14	163.87	88.32	1	1	1	1	3
0	19	23.01	5.16	131.92	86.15	1	0	2	0	4
0	31	17.27	1.35	108.58	75.42	1	1	1	0	4
0	24	26.95	2.71	127.55	82.72	1	0	1	0	4
0	31	25	9.07	170.49	89.21	1	1	2	0	4
0	34	25.86	6.49	74.93	84.19	1	0	2	0	4
0	26	24.19	6.95	148.28	104.85	1	1	2	1	3
0	29	22.27	9.3	134.11	69.93	1	0	1	0	4
0	30	15.43	4.29	137.81	72.78	1	1	1	0	4
0	24	20.2	3.68	93.77	94.12	1	0	2	0	4
0	30	23.69	1.05	118.56	74.27	1	0	1	0	4
0	22	35.44	2.26	131.71	81.12	1	0	2	1	3
0	33	23.34	8.89	98.45	73.23	1	0	2	0	4
0	27	27.07	8.82	123.97	88.33	1	0	2	0	4
0	24	22.75	3.25	62.74	72.15	1	0	1	0	4
0	29	27.26	3.78	133.36	87.64	1	0	2	0	4
0	19	27.7	1.95	162.04	63.3	1	1	2	0	4
0	24	31.87	4.33	107.39	76.49	1	0	2	0	4
0	24	22.37	6.51	75.68	122.18	1	1	1	1	3
0	32	30.32	4.93	106.44	71.21	1	0	1	0	4
0	31	29.03	9.81	74.44	84.62	1	0	1	0	4
0	29	21.31	2.45	89.58	95.39	1	0	1	0	4
0	23	23.36	8.54	128.86	93.77	1	0	2	0	4
0	27	16.47	2.12	127.02	73.52	1	0	1	0	4
0	23	29.77	7.49	33.99	80.79	1	0	2	0	4
0	26	22.32	4.9	113.34	78.65	1	0	1	1	3
0	24	26.42	0.91	119.62	98.62	1	0	1	0	4
0	26	23.68	6.25	103.2	107.72	1	0	2	0	4
0	24	29.48	3.21	160.95	88.59	1	0	1	0	4
0	22	28.24	8.23	91.33	91.09	1	0	1	0	4
0	31	26	3.41	151.53	112.24	1	1	1	0	4
0	32	24.12	4.14	147.03	83.51	1	0	1	0	4
0	27	22.97	5.45	41.09	69.48	1	0	1	0	4
0	34	28.83	2.79	117.32	82.42	1	0	1	0	4
0	24	29.13	7.43	136.58	109.41	1	0	1	1	3
0	27	22.4	3.86	131.44	79.49	1	0	2	0	4
0	21	21.11	7.51	104.33	104.8	1	1	2	1	3
0	32	29.43	2.69	91.45	96.42	1	0	1	0	4
0	29	26.64	5.93	103.92	60.54	1	0	1	0	4
0	31	18.28	3.02	78.62	74.19	1	0	1	0	4
0	28	24.73	0.07	159.03	103.51	1	0	1	0	4
0	27	20	5.41	72.76	99.15	1	1	2	0	4
0	34	23.84	8.51	171.45	71.63	1	0	2	0	4
0	31	19.95	7.11	116.76	70.17	1	0	1	0	4
0	29	22.69	2.71	115.59	79.46	1	0	2	0	4
0	32	21.74	6.13	134.28	76.12	1	1	2	0	4
0	29	27.4	3.81	107.93	85.78	1	1	2	0	4
0	31	24.24	8.53	63.36	82.73	1	0	1	0	4
0	35	26.83	1.17	104.46	74.16	1	0	1	1	3
0	29	19.74	7.42	78.16	75.43	1	0	2	0	4
0	29	26.72	6.15	103.85	87.84	1	0	2	1	3
0	31	30.3	6.76	114.03	99.85	1	0	2	0	4
0	23	23.51	8.47	171.76	79.73	1	0	2	0	4
0	28	20.06	2.46	95.3	85.99	1	0	1	1	3
0	32	23.58	6.54	149.53	78.82	1	0	2	0	4
0	23	22.9	1.61	152.8	82.03	1	1	2	0	4
0	24	25.7	4.14	89.92	86.49	1	1	1	0	4
0	28	34.12	3.43	111.83	81.37	1	0	1	0	4
0	33	24.28	3.94	165.82	66.07	1	0	2	0	4
0	32	20.42	7.91	64.09	75.59	1	1	1	0	4
0	24	22.13	2.82	132.13	92.92	1	0	1	0	4
0	23	24.06	7.35	87.11	96.42	1	0	1	0	4
0	32	31.81	5.11	76.45	58.38	1	1	1	0	4
0	27	25.51	7.09	107.56	82.31	1	0	1	0	4
0	31	29.92	3.79	125.47	83.11	1	0	2	0	4
0	28	25.49	4.16	152.11	97.28	1	0	1	0	4
0	26	17.87	2.79	113.2	98.17	1	0	2	0	4
0	30	29.43	5.5	110.81	89.56	1	0	1	1	3
0	35	21.67	8.24	150.18	87.5	1	0	1	0	4
0	29	24.62	4.04	161.77	72.56	1	0	1	0	4
0	24	23.94	1.77	111.12	83.03	1	0	2	0	4
0	24	32.33	5.58	110.97	96.37	1	0	1	0	4
0	30	22.76	8.79	114.66	80.76	1	0	2	0	4
0	29	16.32	1.38	94.21	87.42	1	0	1	0	4
0	26	23.14	2.43	162.11	88.58	1	0	2	0	4
0	22	24.61	1.91	137.99	69.14	1	1	2	0	4
0	30	20.18	2.15	88.6	84.66	1	1	1	0	4
0	30	27.44	6.29	150.6	95.61	1	0	2	0	4
0	27	23.91	7.81	107.97	73.77	1	1	2	0	4
0	30	33.04	5.18	119.79	89.44	1	1	1	1	3
0	36	29.18	4.19	167.27	65.09	1	0	1	1	3
0	22	27.83	8.05	72.84	89.69	1	0	1	0	4
0	35	25.45	3.96	83.55	89.06	1	1	2	0	4
0	25	26.25	4.37	92.55	82.36	1	1	1	1	3
0	27	21.18	8.62	93.41	98.27	1	1	1	0	4
0	31	29.63	6.83	142.62	88.09	1	0	1	1	3
0	37	24.4	5.05	89.73	82.81	1	0	2	0	4
0	21	24.93	4.47	55.52	70.97	1	1	2	0	4
0	30	22.98	5.47	92.78	80.88	1	0	2	1	3
0	36	17.78	1.73	154.41	82.48	1	0	2	0	4
0	29	24.04	7.54	165.6	86.65	1	1	2	0	4
0	33	27.64	5.76	110.22	76.07	1	0	1	0	4
0	32	24.93	2	177.46	72.87	1	0	1	0	4
0	20	20.87	4.17	187.64	85.42	1	0	1	0	4
0	27	22.8	5.08	97.99	93.97	1	1	2	0	4
0	39	25.5	8.45	148.04	95.09	1	0	1	1	3
0	32	26.86	5.34	173.18	87.25	1	1	1	1	3
0	31	28.91	1.66	150.02	84.3	1	0	1	0	4
0	41	20.99	6.16	112.57	96.64	1	0	1	0	4
0	32	22.83	4.71	97.44	82.72	1	0	2	0	4
0	34	30.32	2.71	142.44	74.01	1	1	1	0	4
0	34	24.53	2.7	94.65	74.1	1	0	1	0	4
0	23	30.9	0.66	215.01	73.03	1	0	1	1	3
0	21	30.42	0.89	125.15	78.02	1	0	1	1	3
0	30	30.64	7.75	17.51	85.65	1	0	2	0	4
0	34	26.93	5.26	123.7	80.62	1	0	1	0	4
0	28	31.05	5.58	89.77	95.51	1	0	1	0	4
0	35	18.62	1.16	149.56	75.4	1	0	2	0	4
0	38	22.66	2.02	163.25	74.45	1	1	2	0	4
0	26	20.36	6.96	139.34	65.15	1	0	2	0	4
0	29	28.42	3.81	137.87	75.44	1	0	1	0	4
0	29	14.02	3.83	156.4	83.96	1	0	1	0	4
0	28	15.79	8.43	58.83	71.09	1	0	1	0	4
0	28	28.25	0.82	84.92	65.64	1	0	1	0	4
0	34	27.77	1.98	135.81	97.58	1	0	2	0	4
0	25	24.21	4.86	141.6	78.82	1	1	1	0	4
0	29	31.33	6.87	103.7	84.82	1	0	1	0	4
0	21	22.19	3.44	150.07	92.49	1	0	1	0	4
0	25	27.09	2.63	84.7	77.11	1	0	1	0	4
0	36	15.28	1.96	134.46	78.44	1	0	1	0	4
0	27	24.51	7.05	83.16	69.69	1	0	2	0	4
0	28	17.08	5.25	94.07	81.55	1	0	1	0	4
0	25	25.64	3.87	112.68	105.04	1	0	1	0	4
0	28	24.82	8.64	139.76	70.23	1	1	1	0	4
0	30	24.03	5.31	86.87	66.43	1	0	1	1	3
0	31	25.82	2.99	126.73	103.9	1	1	1	0	4
0	24	29.56	0.32	103.63	111.91	1	1	1	0	4
0	27	29.23	0.78	109.14	79.76	1	1	2	0	4
0	31	14.42	3.73	149.74	70.29	1	0	2	0	4
0	21	18.76	1.75	95.22	87.79	1	0	2	0	4
0	34	32.87	5.44	170.86	88.21	1	1	1	0	4
0	27	24.67	1.79	65.35	103.07	1	0	2	1	3
0	27	28.64	4.41	55.69	94.62	1	0	2	0	4
0	23	28.19	3.47	138.39	93.29	1	0	1	0	4
0	30	19.38	4.77	144.41	79.17	1	1	1	0	4
0	39	21.32	8.01	80.82	92.17	1	0	2	0	4
0	23	21.94	4.55	55.61	86.48	1	0	1	0	4
0	31	23.19	3.36	121.88	65.67	1	1	2	0	4
0	29	23.28	4.59	91.94	105.83	1	0	1	0	4
0	25	21.38	3.09	95.13	87.05	1	0	2	0	4
0	29	24.24	3.9	138.21	74.27	1	0	1	0	4
0	31	28.44	4.02	79.64	69.76	1	1	1	0	4
0	26	24.08	5.17	128.21	71.7	1	0	1	0	4
0	24	27.06	1.88	49.43	57.79	1	1	2	0	4
0	27	26.81	4.04	136.89	85.46	1	0	1	0	4
0	24	19.93	4.79	178.51	86.96	1	1	2	1	3
0	29	21.8	5.92	140.55	95.4	1	1	1	1	3
0	27	15.01	3.98	110.15	84.29	1	0	1	1	3
0	32	27.23	7.84	113.34	82.5	1	0	1	0	4
0	26	26.11	3.1	24.45	86.71	1	0	2	0	4
0	22	25.21	6.13	187.34	72.37	1	1	2	0	4
0	30	26.85	4.41	56.42	77.57	1	1	1	0	4
0	29	24.54	7.88	137.36	91.57	1	1	1	1	3
0	30	26.31	0.74	48.33	79.61	1	0	2	1	3
0	22	18.69	6.81	197.61	74.49	1	0	1	0	4
0	40	19.54	3.84	49.44	66.19	1	0	1	0	4
0	30	32.76	5.93	114.39	96.14	1	0	1	0	4
0	26	24.74	3.49	121.59	81.25	1	0	1	0	4
0	27	24.65	4.38	32.2	76.9	1	0	2	1	3
0	29	27.28	4.1	137.91	85.69	1	0	1	0	4
0	30	23.13	4.18	153.55	80.69	1	0	2	0	4
0	30	27.67	6.53	85.33	89.01	1	0	2	0	4
0	26	25.64	3.02	107.69	88.35	1	1	2	0	4
0	27	20.51	3.35	83.29	83.83	1	0	1	0	4
0	29	23.63	7.93	139.86	80.34	1	0	2	0	4
0	29	27.68	4.97	152.94	80.84	1	0	2	1	3
0	30	24.12	8.28	134.09	93.25	1	0	1	1	3
0	33	27.59	5.69	46.8	70.88	1	1	1	0	4
0	29	18.96	8.01	97.48	76.12	1	0	1	0	4
0	25	17.62	0.77	39.31	83.06	1	1	2	0	4
0	25	25.62	0.32	112.75	74.45	1	0	1	0	4
0	28	24.98	4.92	94.44	91.96	1	1	1	1	3
0	24	26.15	6.01	142.81	83.13	1	0	1	0	4
0	29	27.24	3.43	151.67	94.88	1	1	2	0	4
0	31	25.12	7.56	117.53	82.76	1	0	1	0	4
0	28	20.58	2.05	18.15	74.94	1	0	1	0	4
0	21	28.46	6.93	24.66	48.82	1	0	1	0	4
0	32	22.41	6.87	119.85	83.41	1	0	2	1	3
0	25	17.91	5.76	160.91	111.43	1	1	2	1	3
0	37	22.32	4.17	82.89	81.72	1	0	1	1	3
0	31	23.88	0.6	116.48	72.83	1	0	2	1	3
0	36	24.49	1.74	166.42	77.24	1	1	2	0	4
0	27	27.81	3.27	133.99	99.96	1	1	1	0	4
0	25	27.32	8.94	106.77	98.29	1	0	1	0	4
0	27	27.91	2.97	84.12	94.43	1	0	1	0	4
0	30	23.99	0.4	91.73	91.43	1	0	1	0	4
0	37	33.48	0.16	78.59	77.56	1	0	2	0	4
0	24	23.24	6.42	57.52	101.53	1	0	1	0	4
0	31	29.31	1.83	118.92	109.12	1	0	1	0	4
0	33	26.76	2.53	76.45	66.54	1	1	2	0	4
0	36	28.84	4.29	114.44	83.27	1	0	1	1	3
0	31	14.59	1.33	161.81	80.7	1	0	2	0	4
0	32	20.39	2.88	85.29	92.78	1	1	1	0	4
0	24	21.92	8.06	143.61	80.71	1	1	2	1	3
0	26	27.71	5.37	183.08	80.11	1	0	1	1	3
0	27	22.63	1.65	96.26	101.19	1	0	1	0	4
0	27	29.34	2.75	125.89	75.24	1	1	1	1	3
0	30	22.53	5.91	105.57	67.65	1	0	2	0	4
0	25	22.48	4.85	128.03	78.74	1	0	2	0	4
0	22	25.9	5.88	159.81	95.58	1	1	2	0	4
0	35	20.95	4.82	103.19	87.98	1	0	2	0	4
0	25	25.5	5.5	101.26	60.56	1	0	1	0	4
0	23	28.97	7.26	112.18	74.99	1	1	1	0	4
0	33	34.57	7.48	94.51	55.62	1	1	1	1	3
0	29	23.5	1.46	70.03	82.63	1	0	2	0	4
0	27	29.99	4.47	141.79	95.19	1	0	1	1	3
0	28	25.29	3.11	139.69	97.29	1	0	1	1	3
0	29	24.78	5.34	73.07	82.03	1	0	2	0	4
0	28	21.14	3.76	109.26	97.72	1	0	2	0	4
0	33	27.7	4.27	49.96	91.28	1	0	2	0	4
0	27	22.39	6.49	74.55	81.18	1	1	2	0	4
0	33	29.31	6.08	114.07	81.4	1	1	1	0	4
0	29	31.81	1.69	153.84	74.61	1	1	1	0	4
0	29	27.38	5.52	144.33	88.04	1	0	1	0	4
0	32	22.79	4.2	122.13	68.78	1	1	1	0	4
0	35	23.6	4.32	52.18	64.49	1	0	2	1	3
0	22	31.56	6.41	131.36	70.58	1	1	1	1	3
0	25	24.85	3.23	121.87	70.78	1	0	2	0	4
0	21	25.18	3.55	164.19	81.26	1	0	1	1	3
0	35	26.12	3.64	51.97	84.38	1	1	2	0	4
0	31	29.66	3.88	137.62	94.93	1	0	1	0	4
0	23	26.23	3.71	93.15	77.89	1	0	2	0	4
0	31	22.26	5.67	90.92	78.86	1	1	1	0	4
0	32	25.65	9.83	128.62	67.69	1	0	2	0	4
0	32	22.46	7.27	146.97	74.85	1	1	2	0	4
0	25	31.49	5.01	160.15	64.41	1	0	1	0	4
0	27	22.33	9.34	117.81	61.53	1	0	2	0	4
0	34	16.31	5.77	44.71	56.21	1	0	2	0	4
0	33	24.75	4.01	144.01	81.32	1	0	1	0	4
0	27	20.72	9.33	124.79	92.89	1	1	1	0	4
0	27	29.18	4.27	115.82	82.99	1	0	1	0	4
0	30	23.64	5.31	124.99	97.95	1	0	1	0	4
0	26	29.16	3.08	83.85	63.67	1	0	2	0	4
0	25	26.62	5.41	75.02	92.16	1	0	1	0	4
0	20	23.11	3.16	77.75	71.33	1	0	1	0	4
0	29	22.25	1.26	154.96	102.32	1	0	2	0	4
0	29	20.36	3.75	140.49	64.59	1	0	1	1	3
0	23	18.1	1.19	128.22	74.78	1	1	2	0	4
0	30	25.31	5.8	113.67	69.3	1	0	1	1	3
0	29	29.63	5.29	143.55	75.28	1	1	1	1	3
0	29	22.21	3.65	110.1	71.7	1	0	2	0	4
0	34	23.29	8.27	92.16	80.75	1	0	1	0	4
0	30	28.23	4.56	149.35	68.94	1	0	1	0	4
0	26	23.92	1.03	73.94	87.88	1	0	1	0	4
0	31	29.62	4.99	58.84	105.3	1	0	2	0	4
0	28	25.19	1.89	111.46	95.8	1	0	1	0	4
0	31	25.21	5.1	63.62	94.05	1	0	2	0	4
0	25	31.48	8.59	122.34	82.8	1	0	2	0	4
0	33	28.38	6.75	163.95	76.95	1	0	1	0	4
0	29	23.42	3.08	78.53	75.79	1	0	1	0	4
0	28	18.15	6.25	100.55	86.65	1	0	1	0	4
0	35	25.3	6.9	149.06	86.56	1	0	1	0	4
0	25	28.53	5.7	58.05	59.75	0	1	2	0	4
0	35	22.33	6.48	157.45	80.46	1	0	2	0	4
0	30	30.26	1.69	156.44	95.26	1	1	1	0	4
0	30	23.12	5.11	63.8	92.58	1	0	2	0	4
0	25	21.71	2.19	252.62	83.83	1	0	1	1	3
0	22	27.01	3.8	74.42	93.33	1	1	1	0	4
0	30	19.05	4.26	97.89	99.07	1	0	2	0	4
0	32	19.63	5.26	143.65	83.79	1	0	2	0	4
0	34	29.07	9.15	100.05	87.73	1	0	2	0	4
0	25	27.76	7.77	105.81	77.6	1	1	2	1	3
0	20	24.51	6.4	42.94	84.57	1	0	2	0	4
0	24	24.89	0.6	109.17	78.1	1	1	1	0	4
0	31	24.05	2.29	161.65	69.88	1	0	2	0	4
0	27	28.86	7.5	75.93	98.44	1	0	1	0	4
0	22	23.46	5.37	100.86	92.74	1	1	1	1	3
0	36	31.63	1.11	189.57	78.62	1	0	2	0	4
0	28	25.24	3.19	88.17	106.69	1	1	2	0	4
0	29	30	3.61	63.87	96.98	1	0	1	0	4
0	31	20.87	6.07	170.27	73.1	1	0	1	0	4
0	39	29.52	6.77	67.96	90.2	1	1	2	0	4
0	35	21.38	6.19	100.31	92.33	1	0	1	0	4
0	33	28.95	7.19	94.38	92.27	1	0	1	0	4
0	28	29.79	5.47	154.84	90.66	1	1	1	0	4
0	33	24.87	3.23	135.21	69.71	1	0	1	0	4
0	25	19.36	3.57	64.48	73.07	1	1	1	0	4
0	36	19.95	3.54	153.43	97.62	1	0	2	1	3
0	28	21.34	5.04	92.55	83.36	1	0	1	0	4
0	32	17.65	9.46	156.99	96.8	1	1	2	0	4
0	28	23.16	5.29	89.26	84.42	1	0	2	0	4
0	22	29.26	1.4	147.39	98.38	1	0	2	0	4
0	35	21.2	7.85	98.63	70.03	1	1	1	0	4
0	29	21.33	4.74	117.91	101.26	1	0	2	0	4
0	31	30.73	2.37	163.66	69.81	1	0	2	1	3
0	27	30.54	5.38	153.27	99.21	1	0	1	0	4
0	33	29.13	6.75	124.52	95.99	1	1	2	0	4
0	24	20.81	6.14	108.14	71.48	1	0	2	0	4
0	32	22.78	6.76	79.96	66.21	1	0	2	0	4
0	28	26.44	3.23	131.1	95.52	1	0	2	0	4
0	27	28	5.36	51.84	101.28	1	0	1	1	3
0	28	30.75	7.25	141.24	93.42	1	0	2	0	4
0	31	25.72	6.09	65.15	45.97	1	0	2	0	4
0	31	23.95	9.27	145.72	76.84	1	0	1	0	4
0	40	26.19	1.98	93.05	84.35	1	0	2	1	3
0	33	25.63	3.58	118.3	70.97	1	0	2	0	4
0	27	21.11	5.32	138.87	80.05	1	1	1	1	3
0	34	26.27	3.54	100.86	89.19	1	0	2	0	4
0	23	26.78	1.83	120.75	85.68	1	0	2	0	4
0	31	28.16	4.63	124.62	84.67	1	0	1	0	4
0	19	18.75	8.26	64.36	74.38	1	0	2	0	4
0	26	25.19	4.23	106.83	71.19	1	0	2	0	4
0	34	26.05	4.8	145.46	94.99	1	0	1	0	4
0	30	21.77	7.5	114.84	85.59	1	1	2	0	4
0	28	22.68	5.66	110.83	96.3	1	0	1	0	4
0	21	17.67	8.32	122.69	82.23	1	0	1	0	4
0	26	22.86	0.82	143.47	100.42	1	0	1	0	4
0	29	24.22	1.66	156.47	56.26	1	1	1	0	4
0	25	28.2	9.57	138.83	63.69	1	0	1	1	3
0	27	25.06	5.36	152.9	96.43	1	0	1	0	4
0	35	26.24	5.57	135.14	63.78	1	1	2	0	4
0	29	19.29	3.79	111.68	71.3	1	0	1	0	4
0	29	26.03	3.45	77.36	85.89	1	0	1	0	4
0	39	26.43	5.59	167.69	80.65	1	0	1	0	4
0	31	24.26	0.77	61.45	93.5	1	0	1	0	4
0	35	25.12	4.6	120.08	102.98	1	0	2	0	4
0	32	29.11	3.67	174.04	97.77	1	0	1	1	3
0	23	24.74	5.05	127.6	110.69	1	1	1	1	3
0	31	17.03	2.25	103.73	76.54	1	1	2	0	4
0	25	27.97	7.18	102.44	79.86	1	0	1	0	4
0	24	25.75	3.02	118.83	78.85	1	0	2	0	4
0	25	27.54	2.54	145.23	94.94	1	0	1	0	4
0	26	23.8	5.45	158.09	80.83	1	0	1	0	4
0	35	21	5.54	166.91	72.2	1	0	2	0	4
0	34	21.09	5.43	97.23	60.12	1	1	2	0	4
0	24	33.74	2	80.9	89.45	1	0	1	0	4
0	32	17.47	0.92	156.74	65.52	1	0	1	0	4
0	39	14.16	1.94	177.74	56.52	1	0	1	0	4
0	22	28.05	5.26	170.08	70.64	1	1	1	0	4
0	35	28.49	3.76	125.37	56.78	1	0	1	0	4
0	27	23.63	4.51	174.88	85.89	1	1	1	0	4
0	24	20.6	7.1	105.25	94.75	1	1	2	0	4
0	31	22.5	3.52	124.15	73.46	1	0	1	0	4
0	24	21.04	5.83	156.63	51.05	1	1	1	0	4
0	31	29.16	8.48	106.28	91.5	1	0	2	0	4
0	34	24.75	7.02	128.79	72.2	1	0	2	0	4
0	22	23.04	7.31	57.41	77.83	1	1	1	0	4
0	26	21.03	2.69	118.57	71.21	1	0	2	0	4
0	25	31.99	6.84	97.83	80.24	1	0	1	1	3
0	31	24.34	4.68	119.12	79.64	1	1	1	0	4
0	29	12.7	5.77	139.88	85.46	1	0	1	0	4
0	23	21.57	3.37	78.69	93.25	1	0	2	0	4
0	23	25.61	4.17	74.77	67.26	1	1	1	0	4
0	28	21.91	6.61	86.53	81.76	1	0	1	0	4
0	22	20.87	3.9	112	96.71	1	0	2	0	4
0	29	27.87	4.62	14.05	82.89	1	0	1	0	4
0	25	32.87	3.86	133.84	94.83	1	1	1	1	3
0	28	19.68	3.94	136.6	72.28	1	0	1	0	4
0	32	25.96	3.47	118.96	80.19	1	0	2	0	4
0	27	20.01	4.28	52.05	80.74	1	1	1	0	4
0	33	23.71	1.65	96.41	88.95	1	1	2	0	4
0	37	30.53	0.9	117.08	97.46	1	1	1	0	4
0	30	22.68	3.38	73.05	79.84	1	0	2	0	4
0	31	21.33	4.37	172.44	75.49	1	1	2	1	3
0	24	16.84	3.59	188.22	77.34	1	0	1	0	4
0	27	20.26	7.13	38.02	84.42	1	0	2	0	4
0	35	31.3	2.91	115.7	74.74	1	0	2	1	3
0	20	27.04	6.05	104.66	72.39	1	0	1	0	4
0	19	27.7	7.01	105.45	95.65	1	1	2	0	4
0	29	25.25	6.24	126.16	86.39	1	0	1	0	4
0	35	28.33	0.9	109.55	89.44	1	0	2	0	4
0	25	24.45	7.68	165.46	72.68	1	0	2	0	4
0	29	25.03	5.02	190.59	87.9	1	0	1	1	3
0	22	22.24	6.34	173.49	71.41	1	0	2	0	4
0	28	15.85	3.37	99.83	81.08	1	1	2	0	4
0	14	27.61	3.87	154.3	81.33	1	0	1	0	4
0	26	22.13	4.59	37.12	80.16	1	0	1	0	4
0	33	22.44	0.94	37.34	77.34	1	0	1	1	3
0	36	22.21	2.55	87.54	84.6	1	1	1	0	4
0	27	28.72	4.43	93.98	103.81	1	0	1	0	4
0	32	20.36	6.25	73.66	85.46	1	0	1	0	4
0	20	21.27	2.37	156.93	61.76	1	0	1	0	4
0	27	17.26	7.84	42.56	94.99	1	0	2	0	4
0	23	25.35	2.4	95.33	76.69	1	0	2	0	4
0	29	20.76	5.27	15.79	92.24	1	1	1	0	4
0	28	25.41	2.23	145.09	91.32	1	1	1	1	3
0	34	22.64	7.22	52.36	60.97	1	0	1	0	4
0	33	17.86	1.9	103.88	99.16	1	0	1	0	4
0	31	26.49	3.37	126.38	87.72	1	0	2	0	4
0	33	25.09	0.43	163.92	67.54	1	0	1	1	3
0	19	21.07	4.92	124.81	82.85	1	0	2	0	4
0	31	24.24	5.89	150.8	65.61	1	0	1	0	4
0	33	23.55	8.89	152.76	69.99	1	0	2	0	4
0	23	23.36	4.4	128.33	73.93	1	0	2	0	4
0	34	30.37	2.79	55.8	82.86	1	0	1	0	4
0	32	25.72	4.81	55.4	91.57	1	1	1	0	4
0	30	24.22	7.61	136.27	83.06	1	1	2	0	4
0	27	26.04	0.19	105.34	56.05	1	0	1	0	4
0	28	27.33	2.52	123.91	82.78	1	0	2	0	4
0	26	25.39	3.68	181.21	84.17	1	0	1	1	3
0	27	27.4	3.76	60.6	83.56	1	0	1	0	4
0	29	21.14	4.6	100.6	76.38	1	0	2	1	3
0	34	29.86	6.8	55.9	95.2	1	0	1	0	4
0	27	21.42	4.69	139.76	82.13	1	0	1	0	4
0	28	27.48	1.12	85.92	53.07	1	0	1	0	4
0	32	16.02	4.99	133.8	82.99	1	0	2	0	4
0	23	23.07	1.34	157	90.69	1	0	2	1	3
0	32	29.32	7.57	139.3	96.58	1	1	2	0	4
0	32	22.91	2.24	120.09	95.89	1	1	1	1	3
0	30	33.89	4	154.76	78.04	1	0	2	0	4
0	34	22.45	5.24	74.91	80.27	1	0	1	0	4
0	30	18.09	0.01	77.55	74.13	1	0	1	0	4
0	31	23.49	2.45	74.89	87.64	1	1	1	0	4
0	30	18.09	3.51	72.54	53.02	1	0	2	0	4
0	28	18.68	7.54	96.88	101.95	1	0	2	0	4
0	25	29.4	6.25	138.96	83.26	1	0	2	0	4
0	30	24.59	1.87	136.58	70.44	1	0	1	0	4
0	26	25.2	5.61	76.93	88.28	1	0	1	0	4
0	26	26.61	4.38	44.75	63.69	1	0	2	0	4
0	34	23.57	4.31	174.55	86.34	1	0	2	0	4
0	32	24.18	6.59	98.42	67.35	1	1	1	0	4
0	27	13.97	3.3	138.94	86.18	1	0	2	0	4
0	40	19.31	5.63	120.34	107.82	1	0	2	0	4
0	33	17.71	4.84	102.28	76.08	1	1	1	0	4
0	28	23.58	3.63	258.61	101.32	1	0	1	1	3
0	26	24.49	1.28	127.02	112.73	1	0	1	0	4
0	35	20.41	3.63	117.85	81.99	1	0	1	0	4
0	24	21.29	5.16	105.34	95.79	1	0	2	0	4
0	22	20.34	4.98	142.63	103.48	1	0	1	0	4
0	31	21.32	6.28	74.26	74.91	1	1	1	0	4
0	23	26.1	8.05	143.69	94.51	1	0	1	0	4
0	39	19.23	5.66	81.74	78.76	1	0	1	1	3
0	30	20.87	7.68	167.03	86.14	1	1	1	1	3
0	32	28.21	1.42	128.51	73.6	1	1	1	0	4
0	31	32.92	6.07	107.51	89.68	1	1	2	0	4
0	34	24.1	5.21	62.08	82.14	1	0	1	0	4
0	28	21.93	3.03	167.63	74.81	1	0	1	1	3
0	39	25.92	3.49	80.09	82.08	1	0	1	0	4
0	35	22.19	9.38	108.31	70.8	1	0	2	0	4
0	25	28.73	2.7	131.94	80.17	1	0	2	0	4
0	25	23.28	6.05	124.27	93.08	1	0	1	0	4
0	31	19.75	1.16	123.51	98.59	1	0	1	0	4
0	22	23.8	2.05	167.5	96.43	1	0	2	1	3
0	28	25.56	5.28	83.04	75.04	1	0	2	0	4
0	25	31.57	2.78	156.77	78.44	1	0	2	0	4
0	32	26.77	3.28	140.9	85.01	1	1	2	0	4
0	26	26.88	4.14	129.08	78.29	1	0	2	1	3
0	31	29.83	4.99	131.73	58.21	1	0	1	0	4
0	33	21.66	9.95	132.41	82.9	1	1	2	0	4
0	30	27.11	1.94	93.23	81.85	1	1	1	0	4
0	35	25.57	2.88	116.11	77.83	1	1	2	0	4
0	25	24.35	1.37	171.18	86.66	1	0	1	0	4
0	33	21.22	3.68	45.36	69.7	1	1	2	0	4
0	26	27.63	7.06	37.04	56.5	1	0	1	1	3
0	20	23.58	5.68	86.01	101.2	1	0	2	0	4
0	38	24.25	4.75	182.81	64.42	1	1	2	1	3
0	24	21.92	4.31	104.78	82	1	0	2	0	4
0	28	20.28	3.06	133.12	95.39	1	0	2	0	4
0	31	25.42	3.4	140.61	71.64	1	0	1	0	4
0	30	31.19	4.31	107.4	86.49	1	1	1	0	4
0	26	26.29	0.53	79.82	107.45	1	0	2	1	3
0	22	27.12	2.77	102.64	83.99	1	1	1	0	4
0	28	23.53	7.41	53.49	87.44	1	0	1	0	4
0	28	26.65	7.15	133.22	72	1	0	2	0	4
0	24	31.27	4.07	98.87	82.28	1	0	1	0	4
0	25	24.81	5.5	90.34	78.16	1	1	1	0	4
0	25	28.61	3.04	13.04	73.84	1	1	2	0	4
0	31	24.12	9.68	102.38	89.97	1	0	1	0	4
0	24	16.78	0.73	58.12	79.88	1	0	2	1	3
0	24	22.59	5.25	105.66	105.9	1	0	1	0	4
0	33	28.17	6.17	155.87	65.59	1	0	1	0	4
0	36	24.75	8.68	56.73	109.22	1	0	1	0	4
0	30	25	3.74	50.26	93.15	1	0	2	0	4
0	34	23	6.83	139.08	63.41	1	0	1	0	4
0	32	26.83	1.69	151.81	71.77	1	1	1	0	4
0	33	27.77	3.75	44.96	92.42	1	0	1	0	4
0	30	22.97	8.13	105.85	70.81	1	0	1	0	4
0	29	27.65	3.13	112.76	74.91	1	0	1	0	4
0	25	24.46	2.76	165.68	78.42	1	0	1	0	4
0	31	23.27	5.2	71.78	84.83	1	0	2	0	4
0	25	22.76	9.93	45.59	80.28	1	1	2	0	4
0	29	26.55	6.9	135.03	86.97	1	1	1	0	4
0	28	18.36	6.8	217	69.57	1	0	1	1	3
0	22	20.56	0.03	168.28	80.31	1	0	1	0	4
0	34	21.1	4.02	72.02	73.12	1	0	1	0	4
0	36	24.87	7.01	102.6	77.22	1	0	2	1	3
0	36	22.08	4.5	67.06	69.77	1	0	1	0	4
0	30	28.63	8.85	112.06	66.44	1	1	1	1	3
0	31	33	3.16	167.29	77.28	1	0	2	0	4
0	26	21.2	6.93	161.4	88.6	1	0	2	0	4
0	26	25.52	2.06	99.9	63.81	1	1	1	0	4
0	30	19.85	1.78	102.27	82.92	1	0	1	1	3
0	30	26.67	5.19	128.62	71.13	1	1	2	0	4
0	25	31.43	6.4	79.94	81.33	1	0	1	0	4
0	24	22.51	5.79	118.2	82.2	1	0	1	0	4
0	25	21.47	2.46	130.94	93.14	1	0	2	0	4
0	29	22.5	3.36	163.02	91.63	1	0	2	0	4
0	28	29.27	5.2	55.07	80.79	1	1	1	0	4
0	28	27.79	2.25	157.04	98.92	1	0	2	0	4
0	34	24.55	7.99	99.98	77.3	1	0	1	0	4
0	29	25.47	5.72	166.95	85.53	1	0	1	0	4
0	30	30.91	0.31	191.52	88.06	1	1	1	0	4
0	34	29.2	8.97	90.2	104.35	1	1	1	1	3
0	27	23.59	5.72	202.64	84.01	1	0	1	1	3
0	38	20.1	4.49	112.27	71.46	1	0	1	0	4
0	23	25.43	4.79	196.34	95.75	1	1	2	1	3
0	36	30.66	7.6	110.44	84.96	1	0	2	1	3
0	38	24.63	5.23	114.02	91.56	1	1	2	0	4
0	17	24.89	2.81	95.45	86.15	1	0	1	0	4
0	32	21.68	5.21	103.47	109.35	1	0	2	1	3
0	30	30.81	4.14	81.2	88.78	1	1	1	0	4
0	24	29.12	3.64	136.34	69.17	1	1	1	0	4
0	33	27.7	4.65	143.97	72.67	1	1	1	1	3
0	27	20.71	5.08	82	86.09	1	0	2	0	4
0	26	30.23	7.58	165.79	89.24	1	0	2	0	4
0	22	28.26	10.66	104.99	88.59	1	0	1	0	4
0	27	23.61	3.99	81.34	66	1	1	1	0	4
0	31	14.09	7.89	187.38	78.16	1	0	2	0	4
0	30	15.72	5.45	125.06	83.36	1	0	1	0	4
0	39	20.87	9.66	182.63	77.21	1	0	1	0	4
0	29	22.84	1.9	40.44	64.28	1	0	2	0	4
0	29	30.01	2.11	124.18	74.56	1	0	2	0	4
0	29	24.88	6.59	161	77.38	1	0	2	0	4
0	34	25.47	7	46.49	76.21	1	1	1	0	4
0	31	23.81	6.54	157.98	78.01	1	0	1	0	4
0	30	27.41	1.77	108.28	92.46	1	0	2	0	4
0	22	29.23	0.15	70.61	66.39	1	1	2	0	4
0	29	21.86	1.25	154.74	52.51	1	0	1	0	4
0	30	26.63	10.27	128.96	94.98	1	0	1	0	4
0	32	16.7	6.72	129.03	97.95	1	1	1	0	4
0	33	18.28	2.98	134.01	85	1	0	2	0	4
0	26	25.96	3.31	93.23	73.15	1	0	1	0	4
0	29	25.18	5.44	55.59	75.89	1	1	1	0	4
0	29	30.87	1.33	173.65	64.02	1	0	2	1	3
0	33	24.56	0.71	60.73	86.33	1	0	2	1	3
0	24	25.06	5.47	65.04	84.69	1	0	1	0	4
0	29	25.59	5.67	89.75	100.01	1	0	1	0	4
0	35	25.78	2.9	101.09	76.25	1	0	2	0	4
0	27	20.19	7.24	121.62	83.87	1	0	1	0	4
0	21	25	2.66	127.36	103.16	1	0	1	0	4
0	31	24.17	6.45	156.5	84.52	1	0	1	1	3
0	33	23.94	2.32	101.01	94.2	1	1	2	0	4
0	32	23.28	9.11	42	95.55	1	0	1	0	4
0	27	24.18	5.14	120.9	77.1	1	0	1	0	4
0	27	16.47	0.11	29.09	95.05	1	0	2	0	4
0	29	20.89	4.64	160.87	98.89	1	0	1	0	4
0	36	25.18	7.16	75.85	81.37	1	0	1	0	4
0	30	20.05	3.39	76.28	87	1	1	1	1	3
0	22	20.43	9.27	98.05	80.78	1	0	2	0	4
0	28	23.44	8.19	215.21	80.88	1	1	1	1	3
0	27	29.02	10.6	85.44	85.82	1	0	2	0	4
0	34	21.2	3.91	64.46	96.64	1	0	2	1	3
0	31	26.31	6.2	103.75	80.92	1	0	2	1	3
0	21	29.66	5.15	131.31	78.94	1	1	1	1	3
0	27	26.06	6.28	117.76	89.62	1	0	2	1	3
0	34	21.73	8.04	112.5	69	1	0	1	0	4
0	27	23.55	1.94	120.05	92	1	0	2	0	4
0	30	29.77	5.57	95.14	68.27	1	0	1	0	4
0	29	25.17	4.01	154.42	79.98	1	0	1	0	4
0	34	24.76	7.96	16.51	85.71	1	1	2	0	4
0	31	27.35	4.21	198.93	93.82	1	1	1	0	4
0	29	27.52	0.88	121.69	73.74	1	1	2	0	4
0	20	30.69	9.23	138.6	78.35	1	0	2	0	4
0	28	22.83	2.4	102.23	98.23	1	0	2	0	4
0	24	31.86	5.31	164.19	58.12	1	0	1	0	4
0	17	19.15	8.39	68.56	68.72	1	0	2	0	4
0	31	26.01	6.89	28.28	78.69	1	0	1	0	4
0	32	18.46	3.07	128.37	87.58	1	1	1	1	3
0	29	27.05	4.41	119.51	83.89	1	0	2	0	4
0	28	29.02	4.43	67.27	80.84	1	1	1	0	4
0	34	25.29	5.3	102.02	101.66	1	0	2	0	4
0	26	36.13	3.88	98.32	80.42	1	0	1	1	3
0	21	24.29	2.21	64.8	84.87	1	0	1	0	4
0	27	23.37	7.91	62.92	91.59	1	1	1	0	4
0	24	22.59	1.49	55.37	73.35	1	0	2	0	4
0	32	24.21	2.4	203.51	92.68	1	0	2	0	4
0	27	24.64	9.73	107.31	61.11	1	0	1	0	4
0	31	23.31	1.89	95.64	88.84	1	0	1	0	4
0	32	29.36	3.04	215.05	91.06	1	0	1	0	4
0	26	21.15	6.01	120.47	94.23	1	0	1	0	4
0	23	28.22	5.95	139.96	68.05	1	1	2	0	4
0	20	24.84	1.14	146.48	74.88	1	0	1	0	4
0	28	26.81	2.11	62.52	108.94	1	1	1	1	3
0	30	28.32	3.62	111.84	118.26	1	0	2	1	3
0	27	26.19	5.19	117.44	73.98	1	1	2	0	4
0	34	25.64	6.47	115.07	91.74	1	0	2	0	4
0	31	23.09	8.31	144.1	94.43	1	0	1	0	4
0	33	27.17	8.53	85.53	95.03	1	1	1	0	4
0	30	26.8	4.14	200.14	87.95	1	0	1	0	4
0	28	21.64	0.11	58.78	92.41	1	1	1	0	4
0	36	21.79	4.36	135.69	89.45	1	0	1	1	3
0	24	25.14	2.5	82.48	79.86	1	0	1	0	4
0	31	24.5	6.06	117.85	79.06	1	1	2	0	4
0	27	18.8	3.8	160.33	103.56	1	0	2	0	4
0	30	32.41	3.9	145.42	78.52	1	0	2	0	4
0	30	33.35	4.64	77.1	74.27	1	1	1	1	3
0	33	22.05	4.84	67.92	96.29	1	0	1	0	4
0	24	19.72	4.84	62.05	81.43	1	0	1	1	3
0	32	27.56	3.99	135.63	83.49	1	0	2	0	4
0	29	22.13	2.51	114.13	81.69	1	1	2	0	4
0	31	30.71	6.09	151.29	78.92	1	1	1	0	4
0	30	29.11	4.86	66.34	76.17	1	1	1	0	4
0	32	27.87	2.45	119.44	83.1	1	1	1	0	4
0	27	28.17	3	143.47	75.61	1	0	2	0	4
0	36	21.25	4.92	134.43	90.34	1	0	1	0	4
0	27	21.63	3.66	96.03	99.9	1	1	1	0	4
0	29	18.94	10.93	100.81	62.47	1	1	1	1	3
0	18	17.09	7.56	105.29	85.22	1	0	1	0	4
0	32	23.95	3.71	102.53	92.56	1	0	2	1	3
0	35	28.84	2.17	91.59	88.07	1	1	2	0	4
0	22	22.97	5.09	134.47	56.43	1	0	1	0	4
0	30	22.97	5.45	97.41	97.63	1	0	1	0	4
0	28	27.16	5.41	76.93	83.06	1	1	2	0	4
0	34	18.55	7.2	141.04	52.12	1	0	1	0	4
0	34	24.29	1.42	126.59	90.11	1	0	1	0	4
0	31	24.14	7.33	102.14	89.61	1	0	1	0	4
0	29	26.5	4.44	117.88	99.11	1	0	1	1	3
0	25	25.05	3.71	61.78	99.89	1	0	1	1	3
0	27	21.17	10.16	142.94	65.35	1	0	1	0	4
0	27	28.59	5.98	59.78	76.9	1	1	2	0	4
0	28	21.64	4.83	99.88	97.25	1	0	2	0	4
0	31	27.71	1.81	94.69	82.77	1	0	1	0	4
0	29	22.02	6.58	88.47	74.61	1	0	2	0	4
0	30	25.66	2.34	92.29	77.94	1	1	1	0	4
0	23	24.83	1.87	93.9	68.87	1	1	1	0	4
0	36	19.41	0.07	109.12	93.21	1	0	1	0	4
0	35	25.16	6.73	138.58	76.39	1	1	1	0	4
0	34	25.14	3.55	123.16	84.7	1	1	1	0	4
0	31	24.18	2.44	82.49	79.47	1	1	1	0	4
0	29	29.64	0.67	87.32	85.91	1	0	2	0	4
0	27	19.02	4.21	127.95	85.63	1	0	2	0	4
0	22	26.92	0.28	34.65	92.45	1	0	1	0	4
0	38	31.48	6.58	62.1	81.01	1	0	1	0	4
0	30	25.09	6.81	95.93	80.07	1	1	2	0	4
0	23	20.75	5.31	118.74	79.77	1	1	1	0	4
0	33	23.55	3.16	136.43	90.68	1	0	2	1	3
0	28	24.71	4.29	113.3	74.59	1	0	2	1	3
0	25	18.91	8.17	130.89	82.41	1	0	2	0	4
0	32	14.95	3.33	53.95	86.76	1	1	1	0	4
0	26	23.02	1.99	103.5	76.03	1	1	1	0	4
0	26	26.82	0.4	90.27	98.16	1	0	2	0	4
0	36	17.56	7.82	156.42	77.93	1	1	1	0	4
0	25	28.44	6.5	141.47	94.54	1	0	1	0	4
0	29	27.73	3.57	104.44	90.91	1	0	2	0	4
0	30	26.16	4.52	126.34	98.05	1	1	2	0	4
0	28	21.24	6.48	99.11	80.88	1	0	2	0	4
0	25	26.31	4.51	51.01	78.9	1	1	2	0	4
0	21	29.69	4.41	98.51	85.33	1	1	2	0	4
0	34	23.1	3.11	79.01	88.23	1	1	2	1	3
0	20	22.07	2.55	160.97	98.34	1	0	1	0	4
0	24	23.9	4.07	172.85	65.13	1	0	2	0	4
0	32	27.67	1.76	95.75	64.47	1	0	1	0	4
0	22	27.85	4.6	91.63	62.13	1	0	1	0	4
0	31	23.5	0.79	98.4	92.62	1	0	1	0	4
0	24	24.72	1.36	55.27	84.18	1	1	2	0	4
0	22	27.92	4.73	100.01	67.71	1	1	2	0	4
0	23	27.64	5.65	93.24	74.29	1	0	1	0	4
0	22	22.85	4.98	147.59	77.12	1	0	2	1	3
0	29	24.03	2.04	38.49	85.71	1	1	1	0	4
0	29	20.81	4.11	62.04	53.39	1	0	1	0	4
0	28	25.02	9.96	166.08	81.85	1	1	1	1	3
0	30	25.04	3.31	150.79	78.36	1	0	1	1	3
0	31	33.44	3.63	122.65	70.83	1	0	1	1	3
0	26	21.74	5.47	135.11	81.33	1	1	1	0	4
0	28	23.61	1.06	99.83	83.36	1	0	2	0	4
0	36	25.41	7.39	131.33	90.2	1	0	1	0	4
0	21	22.29	4.07	163.77	70.7	1	1	1	0	4
0	29	28.77	3.16	126.42	74.68	1	0	1	0	4
0	32	31.2	3.53	96.16	84.57	1	0	2	0	4
0	27	20.6	5.84	48.47	64.39	1	0	2	0	4
0	24	30.1	0.36	194.14	87.85	1	0	2	0	4
0	26	21.31	6.74	86.1	94.75	1	0	2	0	4
0	27	25.2	3.69	103.47	79.7	1	0	2	0	4
0	22	20.62	3.29	158.95	67.04	1	0	1	0	4
0	35	21.75	3.31	17.01	80.42	1	0	1	0	4
0	30	24.95	6.98	187.25	98.71	1	0	1	1	3
0	22	27.2	6.92	138.81	81.33	1	1	1	0	4
0	24	22.84	6.1	134.22	82.85	1	0	2	0	4
0	30	23.37	8.53	88.59	78	1	0	1	0	4
0	31	26.15	3.08	44.99	86.35	1	0	1	0	4
0	35	19.52	6.74	98.15	81.84	1	1	1	0	4
0	31	28.25	3.48	112.65	79.83	1	0	2	1	3
0	30	26.75	0.55	182.71	81.61	1	0	1	0	4
0	42	28.8	1.81	116.57	74.79	1	1	2	0	4
0	32	20.29	3.38	115.99	94.79	1	1	1	0	4
0	27	21.72	3.16	53.66	92.16	1	1	1	0	4
0	33	24.52	11.77	94.37	78.92	1	0	2	1	3
0	27	26.33	2.72	132.67	72.46	1	0	1	0	4
0	24	29.07	4.77	99.47	74.96	1	1	1	0	4
0	25	22.83	10.11	84.41	82.46	1	1	1	0	4
0	30	29.45	8.01	58.51	81.57	1	0	1	0	4
0	23	18.09	2.39	65.47	74.02	1	1	1	0	4
0	35	21.34	5.97	74.17	77.61	1	0	1	0	4
0	27	24.22	5.69	127.37	71.49	1	0	1	1	3
0	30	26.4	0.87	124.51	69.68	1	0	1	0	4
0	28	24.18	8.26	71.54	71.69	1	0	2	0	4
0	25	24.44	1.9	116.64	73.8	1	1	2	0	4
0	31	23.81	3.28	142.99	69.09	1	0	2	0	4
0	24	26.21	1.8	125.76	82.9	1	1	1	0	4
0	27	21.52	9.12	21.65	82.93	1	0	1	0	4
0	35	32.67	10.53	132.25	86.85	1	0	1	0	4
0	35	25.92	2.75	72.5	75.95	1	0	1	0	4
0	33	20.45	3.4	54.54	82.38	1	0	2	1	3
0	26	20.16	6.76	134.13	92.99	1	1	1	0	4
0	29	18.49	2.48	176.83	79.96	1	0	1	1	3
0	33	27.71	10.41	54.82	82.89	1	0	1	1	3
0	18	28.65	3.56	87.21	86.35	0	0	1	0	4
0	34	27.81	0.8	74.83	78.28	1	0	1	0	4
0	34	23.79	4.16	137.06	83.36	1	0	2	0	4
0	28	29.96	7.59	140.6	93.46	1	0	1	0	4
0	32	25.49	0.43	138.11	95.82	1	0	1	0	4
0	32	22.47	5.64	124.76	98.6	1	0	1	0	4
0	37	17.56	1.48	137.61	82.18	1	0	1	0	4
0	24	24.93	6.12	83.88	109.7	1	0	1	0	4
0	38	26.14	1.87	36.02	77.92	1	0	1	0	4
0	27	26.16	5.55	38.95	84.64	1	1	2	0	4
0	25	25.62	5.03	134.28	70.43	1	0	2	0	4
0	31	29.44	2.28	181.54	87.87	1	0	1	0	4
0	26	25.73	9.67	68.27	78.87	1	0	2	0	4
0	27	16.83	7.69	84.01	79.1	1	1	1	0	4
0	27	19.24	3.74	128.02	98.5	1	1	2	0	4
0	22	26.48	2.9	119.96	91.44	1	0	1	0	4
0	35	26.05	3.66	131.68	90.75	1	0	1	0	4
0	22	23.56	0.26	118.02	94.38	1	0	1	0	4
0	24	13.06	0.1	166.6	90.71	1	1	1	0	4
0	25	25.28	3.4	100.77	81.18	1	0	1	0	4
0	22	23.1	5	153.09	92.74	1	1	1	0	4
0	28	23.13	4.49	40.52	99.79	1	0	2	0	4
0	25	18.55	6.97	111.67	85.19	1	0	2	0	4
0	30	17.99	6.75	146.68	84.42	1	1	1	0	4
0	23	19.63	5.28	204.76	92.73	1	0	2	0	4
[truncated: 3,317 more rows]

## Sheet: Sheet2
GDM	1, GDM 0, non-GDM
Marry	1,yes 0,no
PFC,Cesarean section	1,yes 0,no
TC,parity	1 2
HCMV	0,(-) 1,(+)
DZBJ,Multiple group comparison statistics	1,GDM(+) HCMV(+) 2,GDM(+) HCMV(-) 3,GDM(-) HCMV(+) 4,GDM(-) HCMV(-)
